# Supplementary material for: Genome-wide identification, structural characterization and gene expression analysis of the WRKY transcription factor family in pea (Pisum sativum L.)
Source: BMC Plant Biol. 2024 Feb 16;24:113. doi: 10.1186/s12870-024-04774-6 (PMC10870581; doi:10.1186/s12870-024-04774-6)
Supplement: Supplementary file 1 — Supplementary Material 1 [file 12870_2024_4774_MOESM1_ESM.xlsx]

## Sheet: WRKY gene sequences
Supplementary Table 1 List of the 89 PsWRKYs genes identified in this study
Gene	Gene ID	Sequence Type	Sequences
PsWRKY1	rna-XM_051046937.1	CDS	ATGGAAGAAAAAACTTCAACAAAGATATTTATGGAACTTGATGAACCTGGTAAAAATAGAGATTCAGAAAACAAAACCTATGAACCCTCATCCCTTCATAATAATACTCCAGGATCTCCACTTTTATTAAGTTTGAGTCTTAATAACACAGCACAACTTCCCCATCAAATTCAAGGAAACCCTCAAATCCAAATTGGAAAGCTTCGAGTAAAGCTTGAAGAAGAAAAGAAGGAGAATGAAAATTTAAAAGTTATGCTAAATCTGGTCAACGAACGATGCATTGTTCTTCAGAATCGATTACTTCTACATCGATTATCTTCATTGCCTCAAAACAATCACAACTTGCCGAAGGAAAATATACAAGATGAGAAGAAACCAGTGTTCTCTACTAGGCAGTTC…
PsWRKY1	rna-XM_051046937.1	Protein	MEEKTSTKIFMELDEPGKNRDSENKTYEPSSLHNNTPGSPLLLSLSLNNTAQLPHQIQGNPQIQIGKLRVKLEEEKKENENLKVMLNLVNERCIVLQNRLLLHRLSSLPQNNHNLPKENIQDEKKPVFSTRQFLNIDEPSPSDCGKKEGVTLMENNENIKIGRNFAYECINNIHEGEIISKKEDQAFEAECRRARVSIRARSDFSLMVDGCQWRKYGQKTAKGNPCPRAYYRCSMGTSCPVRKQVQRCFKDETVFITTYEGNHNHQLPPSAKPIANLTSSALNTFLSNSTTNLQYGNNISSTFLFSSPLSPPNSNAIATFSPSPTCPTITLDFTLPPSNYLQFKNHKQSSLFPFPFQGYNNYPQSFEVFPSMIDAERKLALVDVVSEAIEKDPSLKATL…
PsWRKY2	rna-XM_051015585.1	CDS	ATGGAGGAGGAGAAGAGAGAGGCAAACACAAACCCCACCAACTCATCCTCCACCACCACCATGGCATTTTCCGACGAGATTCCGAGCACAACCACCACCACCACCAACACATCTTTATTCCCTTTTCAACCTTCAATCTCCACCATCTTTGACACGTTGCCATCTTCCTCGTGTGACCAAAAAGTTTCCTCTTTTGGATTCATGGACTTGTTAGGTTCCCACGATTACAACACAAACAACAACACTTTTTTGTTATCCGATTGGGTTCTTCCTACAACCACCACAGTCATCCAACCTCTTCCCTCGCCGGCGAGCTCCAACGTCCTGGACTCCTCCGAGGTGTTAAACACACCGACATCACCAAACTCAACTTCAATTTCTTCCTCATCTAACGAAGCC…
PsWRKY2	rna-XM_051015585.1	Protein	MEEEKREANTNPTNSSSTTTMAFSDEIPSTTTTTTNTSLFPFQPSISTIFDTLPSSSCDQKVSSFGFMDLLGSHDYNTNNNTFLLSDWVLPTTTTVIQPLPSPASSNVLDSSEVLNTPTSPNSTSISSSSNEATFNNNTIEQQQQQQHRTKVSKNEHDADADAEVEEDGNGVKENDQNQDKTKKQLKAKKKNQKKEREPRFAFMTKSEVDNLDDGYRWRKYGQKAVKNSPYPRSYYRCTTAACGVKKRVERSSDDSSIVVTTYEGQHIHPSPATSRPSLSFVNEPTSFGAGAFGGGSSGSHSHSHFVLPHASSLSYNNTNPTTNSTTTPPSLGSSGSYVNTSSFGGFVHDQAIIQRGFGASHEALLRDNGLLQDIIQMKKEEKDLIKEQQ*
PsWRKY3	rna-XM_051016049.1	CDS	ATGTGTAGTAGTAGTATCTTTGTGTCATCAACAACAAGTATGGACAATTACCAAGGTGATTTAACTGACATAATCAGAGCTACTTCTACTGCTACTGCTGCTGGAGCATATAGTACAATAACTTCATCATCATCTTCTGAACCTCTTTTGCAACATCATCATCATGATAATCAGTGGCATCCTCATCCTCATCCTCAGCATCAACCTATGAGTTTCTCTAATTCCATTCTTGAAGATAACAGATCAGGAACAACCAACAACATCAACATCAACATGAACATCTTTGGTGATCCATTATTCTCAACTTTAAGAGATCCATTTTTACAAGAGCTTGATCATATACCTTCTTCTTCCTATTTCAACATCCCAACTAGTATAATTGATGTTGCAGCTTCTGGT…
PsWRKY3	rna-XM_051016049.1	Protein	MCSSSIFVSSTTSMDNYQGDLTDIIRATSTATAAGAYSTITSSSSSEPLLQHHHHDNQWHPHPHPQHQPMSFSNSILEDNRSGTTNNININMNIFGDPLFSTLRDPFLQELDHIPSSSYFNIPTSIIDVAASGVSVTTSSSSSASASVFALDQDHHQHHQHHQQHEMMRSGSRPCKNIFSNMIQISPSATKISNYESSSSTMAPSPRQIKPVVAVSTNININAKDSLLDNTGGTVQISSSRNNTGLKRRKNQAKKVVCIPAPAAANSRQTGEVVPSDLWAWRKYGQKPIKGSPYPRGYYRCSSSKGCSARKQVERSRTDPNMLVITYTSEHNHPWPTQRNALAGSTRSQPSKNNTSMKNSEASSQPQNDTTTTKPKEEHHQESDGNGNDSPVVNSVKEE…
PsWRKY4	rna-XM_051018330.1	CDS	ATGGCTAATGTCGATTGGGATCTCTTTGCCATTGTGCGTAGCTGCAAAGCTACCTCTTTAACCCGTTCTTCCACCATTTTCGAAACATCACCTCACATTCACTCCACTTTTGAAACTTCACCTCACACCCTAACCACCACCACTACGAATAAGATTATATCACTTCAAAATTACACACCATCTTACTTTGATGATTTTACCTTGTCCTGTGAAAATAGCCCAATTCCTTTTTCTCCGCTTAAATCAAATGATTTCTTACAAATAGGAACGTTTATACCCAATTTTAATCCCACCCCCATAACCCCCGTAAGAATCCCCACCATCACTTCTCCAAACACCACTATTTCTGATGTCGTTACCCCTGTCACTACTACCACCTCTTTCATGACTCCCACCCTT…
PsWRKY4	rna-XM_051018330.1	Protein	MANVDWDLFAIVRSCKATSLTRSSTIFETSPHIHSTFETSPHTLTTTTTNKIISLQNYTPSYFDDFTLSCENSPIPFSPLKSNDFLQIGTFIPNFNPTPITPVRIPTITSPNTTISDVVTPVTTTTSFMTPTLNTTIPNSTFALPTITNISTGINGINQYPTVFDFPIFVGQPQIKPNNNNQMVFPKPAAYIEITTAHFDLAYNHPPVLHELQRERNQLPIQVSKTNFGIIPNTLSQHPKRKSWKRKNNNTKILECHLSVEKIKEDPWTWRKYGEKIIKGSSHPRSYYKCSSFNDCSARKLVEKSKNKENTYVVTYKGQHNHKEPKCNHKSAIGTFRNKSSKRVLSTAKVVESSSNVRNTDAQIFSTQSKVLNPENDLSKHHLLVSEEAASSSNVGNFN…
PsWRKY5	rna-XM_051018337.1	CDS	ATGGCTAATGGTGATTGGGATCTCTTTTCCATTGTGCATAGTTCCAAAGATACCTTCTTAACTCCTTCTTCCACCATATTTGAAACATCACCTCATATTCAAACAACTTTTGAAACTTCACCTCACACCCTAACCACCACCACCACAAATACGATTATATCACTTCAAAATCACACACCATACTTTGATGATTTTACTTTGTCCCATGAAAATAACTCAGTCCTTTTTTCTCCGCTGAAATCAAATGATTTCTTATCTTTCAAAAATTTTATATCCAATTCCAATCCTACCCTCACAAGCCCTATAAGGACCCCTACCATCACTTCTCTCAACACCAATATCTCTGCCTTCATTACCCCTGTCACTACTAACACCACTTTCACGACTCCCACCCTCACC…
PsWRKY5	rna-XM_051018337.1	Protein	MANGDWDLFSIVHSSKDTFLTPSSTIFETSPHIQTTFETSPHTLTTTTTNTIISLQNHTPYFDDFTLSHENNSVLFSPLKSNDFLSFKNFISNSNPTLTSPIRTPTITSLNTNISAFITPVTTNTTFTTPTLTAIIPTTTFTSPISTTTTNINTSINGTKRYPIILDFPIFIKQQQTKPNNNDQGVSPKPSANIEITTAHFDLAYNHPSVLRKIQRKCNQLPIQVPQTSFGVMPNTLSLHPNRKVWKRKNNNVKILECHLSVEKIKEDPWTWRKYGEKIIKGSSHPRSYYKCSSFNICSAKKIVEKSKNKENTYVVTYKGHHNHKEPKRKHKFAIGSFRNKSSKEGLSIAKVAESSSNVRNMGLSNVVTTHFDQTENINTQILSTQSKVLYPKNELTKN…
PsWRKY6	rna-XM_051018730.1	CDS	ATGGACAAAGGTTGGGGACTTGCTCTTGACACTTCTTCTTCTTCCTCTCAAATTCCAATATCTCACTCTTTTTTGCCTTCCAAACACAACAACACCAACGATAGAATGTTTCCTATTTTAGGATTCCCAGTCAACCTCACCCGCAACGCCAACGCTGAAGACAGCGGTGATCGGAAAATAACCGGCGAAGTCGATTTCTTCTCCGAAAGAAACAAACCATCGCCTTCAGCTTCACACGATCATCAACATGTTGTTAAACATAATAACATCAAAAAGGAGATTGTTTCAACCGATGTAAAACCTTCAACTTCCAATATTCACGTTAATACTGGTTTACAACTTGCGAACACCGGGAGTGATCAATCTGTTGTGGATGATGGAGTTTCATCCGATGCCAAG…
PsWRKY6	rna-XM_051018730.1	Protein	MDKGWGLALDTSSSSSQIPISHSFLPSKHNNTNDRMFPILGFPVNLTRNANAEDSGDRKITGEVDFFSERNKPSPSASHDHQHVVKHNNIKKEIVSTDVKPSTSNIHVNTGLQLANTGSDQSVVDDGVSSDAKNTELAQLQMELQRMNSENKKLKEMLNHVTGNYTALQMQLMALMQKNHQTENEVVNAKAEEKNQGVGGGIVPRQFLEIGTNGTAEVDDRVSNSSSDERTRSNTPQNSLIEAGNRDQIRNNNGKNGREDSPDSESQGWGPNKVQKILNSSNVAEQSATEATMRKARVSVRARSEASMISDGCQWRKYGQKMAKGNPCPRAYYRCTMAVGCPVRKQVQRCAEDKTILVTTYEGTHNHPLPPAAMAMASTTSAAASMLLSGSMSSADGIM…
PsWRKY7	rna-XM_051020887.1	CDS	ATGGAAAGATCATCACTCTCTTCTTCTACTAAAAGAAGAGGTATAAAGAAAAGAGTAGTAGAAATTCCAATGAAGGATGTGGAAGGGACTAATACTCCACCGTCCGATTCATGGGCTTGGAGAAAGTATGGTCAGAAACCCATCAAAGGCTCACCTTATCCAAGAGGATACTATAGGTGTAGCAGTTCAAAGAATTGTCCGGCAAGAAAACAAGTGGAAAGGAACCATGTGGACCCCACGGTGCTTCTTGTAACATACACTTCCGATCACAACCACGCCGTGCCTCCACCTAGAAGCTACCGTAATACAAGTAACGCCGCTGCATCGAACAAAGACTCTGAATCAGAGCAGGAGGCTGAACCTGAAACCGAGGGGAGATTTGTGGATCTTGGAGAGGTG…
PsWRKY7	rna-XM_051020887.1	Protein	MERSSLSSSTKRRGIKKRVVEIPMKDVEGTNTPPSDSWAWRKYGQKPIKGSPYPRGYYRCSSSKNCPARKQVERNHVDPTVLLVTYTSDHNHAVPPPRSYRNTSNAAASNKDSESEQEAEPETEGRFVDLGEVSLIATADELGGWLGEVEAIASPGILECPVFSEQEVSMLGEEEMSLFADLGELPECSAVFWRGRSSAGNVSVGPLVEANCSL*
PsWRKY8	rna-XM_051047543.1	CDS	ATGGTTTCTTCGCAAGAAAATGCTGATCAAAACGGTTCTTCTGATAAAGAAAAGCAGCAAGTGAATCCTCAGACAGAGATCGCATTGTCACAAGGGGTTGACGATGTACCTAAAAATGAATCATCGGATTCTGATGTCAATGTCATGGCAAATGAATTGCTTCCGTTGCCGGATTCTTCACCGCTCGAGACACAGTCCCAGAGCCCCGGTACACCTTCGAATGAATTGCCTCCGTCGCAATCTAGTCAGCGCACTCTCGCTATAATACGCGAAAAGGTAACATCAGATGGCTTTAACTGGCGAAAGTATGGCCAGAAAAACCTCAAGGAGGAAGGATTTAAAAGGTGCTATTACAAATGTTCACATTCAAACTGCCCGGCGAAAAAGAAATTTGTGATG…
PsWRKY8	rna-XM_051047543.1	Protein	MVSSQENADQNGSSDKEKQQVNPQTEIALSQGVDDVPKNESSDSDVNVMANELLPLPDSSPLETQSQSPGTPSNELPPSQSSQRTLAIIREKVTSDGFNWRKYGQKNLKEEGFKRCYYKCSHSNCPAKKKFVMSPDGNFEGYTYTGQHSHLKPQSNTVPPVDPVLPIVEQGPPQSSLADVEGQDKSSVEYESTPQQISPLRYCPPSNASETHDSKRLKKDDSNTHTVGADVSTGESRLVVHTPSESGFVDDGYRWRKYGQKNVKGNENPRNYYRCTSPGCHVKKHVERSSENPTNVISTYEGKHDHKPPTARRLPCNTSKPKHKSGGNTLCVDIVPFQVVVLPNNVFENNLSEEEQQNEDPGTKDDPVSDNTVIREPSTEVPCRSNEHDTVIVSDHDTP…
PsWRKY9	rna-XM_051047690.1	CDS	ATGGATGCTGCCACCACCGACTCCGGCGAATCCAACTCGAGTTCGGAGCTCCCGGTCGAAGCGAATCGAACAGTGTCGGGTCTCAATTCGATGGCGAGGTACAAGCTTTTGTCTCCGGCGAAGCTTCCGATCTCGAGGTCGCCTTGCATCACAATACCTCCGGGGCTTAGTCCGACGTCATTATTGGAGTCGCCGGTTCTTCTTTCGAACATGAAGGTGGAGCCATCGCCGACTACCGGGTCCTTTCTTCAAGCTTTACATTGTTCTATGGCTTCTCCTGGTTCTGCTACATTTTCTGTAACCTCTGCTTGCTTCAATACCAGCGCTGCTAATGGCAGAAAATCAAGTTTCTTTGAGTTTAAACCACATGATAGAAATATGGTTCCTGCAGACTTCAAC…
PsWRKY9	rna-XM_051047690.1	Protein	MDAATTDSGESNSSSELPVEANRTVSGLNSMARYKLLSPAKLPISRSPCITIPPGLSPTSLLESPVLLSNMKVEPSPTTGSFLQALHCSMASPGSATFSVTSACFNTSAANGRKSSFFEFKPHDRNMVPADFNNDLSEQSTQVEGQEKVQSFRSSPLNENEIEDQSNELSLSSPVQMVSSGTCAPVDVNSNELNLKGNTANGPQSFNDGYNWRKYGQKHVKGSEFPRSYYKCTHPNCEVKKLFECSHDGQITEIIYKGTHDHPKPQPSNRYSAGSVMSTQGERSGNRIDKASNSPEQSPVATNDLSLDGARFASTRINDEVDDDDPFSKRRKMELGNAEIIPIVKPIREPRVVVQTMSEVDILDDGYRWRKYGQKVVRGNPNPRSYYKCTNAGCPVRKH…
PsWRKY10	rna-XM_051047870.1	CDS	ATGGCTAATGAAAATCATGATCTTTTCTATCATCACAACAACCACCACCATGATGATGATGAACTCAATCCCTCCAACTTTTCATTCTCACAAAACTTTCAAGGATTTGATCTTTCCACTACTCCTACTACAACTTTCACTGACTACTTACATGGTTCCATGGACTATAACACTCTCTCAAAAGCCTTTGACTTGTCTTGTTCATCATCTGAAGTTGTTTCCTCCATCAATGATAACAACATGAAGAAATCTAGTGCAGGAGATTCTGAATCATCTTCATCTAATGAAGCTGAAGCTGTGATAGAACAAGACTCAACTAAAATGGAAAAGAAAGATAAGCATCCAAAATTAGGGTCCCAAGATGGAGATGAAAATTCTAAAAAAGAGAACAAGGTTAAA…
PsWRKY10	rna-XM_051047870.1	Protein	MANENHDLFYHHNNHHHDDDELNPSNFSFSQNFQGFDLSTTPTTTFTDYLHGSMDYNTLSKAFDLSCSSSEVVSSINDNNMKKSSAGDSESSSSNEAEAVIEQDSTKMEKKDKHPKLGSQDGDENSKKENKVKKKEKKPKEPRFAFLTKSEIDHLEDGYRWRKYGQKAVKNSPYPRSYYRCTSQKCIVKKRVERSYQDPSIVMTTYEGQHNHHCPATLRGNAASNIFSSPSLFGSNSIPLEQRIHQDFLAQFLPSYSQSNNHQMFHQNVPLPPHQQQQFQLLQDNGLLQDLLPSSFPGKQEQ*
PsWRKY11	rna-XM_051052608.1	CDS	ATGCAAAAGCAGCAAAAGCAATTTTGTTACCGCAAGGAACATCTTCAACAGTCCAGCCAGTTATACAAAATGCTATGGACATATTCACATCATCCGGAACAGCTCAGCTACAATTGGAAGAACAATTCTGAGGGGAATCAACAACTTGCAAATTTCTCTTTTCAGACCCAACAACATCATGCTGTTTCTGCATCCAACACATCTTTTCAATCATCAAACGTTGGAATTCAACAACAGCAGCCATGGAGTTATCAAGAAAGCACAAAACAAGAAGGCTATTCATCTGGAAACAACATGATGCAAGGTGAAAACAACAACACTTCTATGCAGATTTATTCTCCGGAGTTTGCTAATGTTCAAATGAACACCACCATGATGAACAACAATGGAGTTCAATCT…
PsWRKY11	rna-XM_051052608.1	Protein	MQKQQKQFCYRKEHLQQSSQLYKMLWTYSHHPEQLSYNWKNNSEGNQQLANFSFQTQQHHAVSASNTSFQSSNVGIQQQQPWSYQESTKQEGYSSGNNMMQGENNNTSMQIYSPEFANVQMNTTMMNNNGVQSDFNNYQAVPLQQVQTLSKKSDDGYNWRDTDKKQVKGSENPRSYYKCTYPNCPTKEKVERSVEGQITEIVYKGTHNHPKPQSTRKNSSNALVIVPANPNGNEIIDQSYGSFGNGHNNQHSRSNPLLST*
PsWRKY12	rna-XM_051048682.1	CDS	ATGGCGTCTTCATCTAGTAATTTAAATACCAATAATAATATTAATAATGGTTTGAACTCATTCAACCATTTTTCCTTCTCAACTCAACCTTTCATGACGACCAGTTCTTTCTCTGACCTTTTAGCTTCCCCTCTTGATGAGAATGAGAACAATAACAACAACAACAACTTAAGAAATGATTATGGTGTTCCTAAGTTCAAGTCTACACCACCTCCTTCTTTGCCTTTGTCACCACCTTTGGTTTCTCCTTCTTCCTATTTTTCAGTTCCTCCTGGTTTGAGTCCGGCTGAACTACTTGATTCGCCTGTTTTGTTGAACTCTAACAATGTTTTGCCGTCTCCTACAACTGGTGCTTTTGCTGCTCATAGCTACAATTGGAAGAACAATTCTGAGGGGAAT…
PsWRKY12	rna-XM_051048682.1	Protein	MASSSSNLNTNNNINNGLNSFNHFSFSTQPFMTTSSFSDLLASPLDENENNNNNNNLRNDYGVPKFKSTPPPSLPLSPPLVSPSSYFSVPPGLSPAELLDSPVLLNSNNVLPSPTTGAFAAHSYNWKNNSEGNQQLANFSFQTQQHHAVSASNTSFQSSNVGIQQQQPWSYQESTKQEGYSSGNNMMQGENNNTSMQIYSPEFANVQMNTTMMNNNGVQSDYNNYQAVPLQQVQTLSKKSDDGYNWRKYGQKQVKGSENPRSYYKCTYPNCPTKKKVERSVEGQITEIVYKGTHNHPKPQSTRKNSSNALVIVPANPNGNEIIDQSYGSYGNGQMDSGATPENSSISIGGDDDFEQSSHQKTRSGGGDEYDDEEPDTKRWKNEGENEGISAPGSRTVRE…
PsWRKY13	rna-XM_051048686.1	CDS	ATGGAGAATATTAGGTTTTCTTTCAAGTATAGTTGGACTCATTTCTTATGCATTCAGCTCTTCTTTCAGTCATCTTTTTGGAGAGTGGAACTTCATCAAAATCGTTATTTACACTGTGACCTCCTGAGTCTGATTTCGTGTGCAGCGTTTGCTTTAATGTCTTTTTGCCTTTCAAGACATATCGACCTTGGTTTTGAATCCGATCTCCTCAATTTCTTCCTTGGAATTTTTACTCTTCAATTGATGAAAATCAATTTGATGCTATCTATTGTTGCTGCAATCTTCTGTTATTCTCTTATGGTTCTTCGTTCTAATTGGGATTCTCGCCACGAAACTAGAAATTTGAGAGTGGAAAATGGTAGCGATCATCGTGATGTAGCCATAGATGTCAGTGTTTTA…
PsWRKY13	rna-XM_051048686.1	Protein	MENIRFSFKYSWTHFLCIQLFFQSSFWRVELHQNRYLHCDLLSLISCAAFALMSFCLSRHIDLGFESDLLNFFLGIFTLQLMKINLMLSIVAAIFCYSLMVLRSNWDSRHETRNLRVENGSDHRDVAIDVSVLDNSSQQNQNQSLSRRFNHDDGYNWKKYEDKLAKGNENQRSYYKCTWPNCVVKKKVERTIDGEIIETLYKGTHNHCWPTSIRKRNSSSEYLYSLLPSDTRPIDLRDQSFGREEVDFDADHESSSLSI*
PsWRKY14	rna-XM_051048858.1	CDS	ATGCAATATAAAACATTATATCATTCTAATAATCTTATACAGAAAATGAATAACAACATTCCTGAAAGTGTGAGAAAGAGAGTGATAATCAAAGAGCTTGTAAAGGGTCAAGAAGCTGCAACCAAACTCAAATTTCTTCTTCAGAATGAGCAAAATCCCTTTGGTGATGGCTCTCTTTTATCGTACAAACTTGCTGCAAATGTGCTGAGATCATTCACAGAAGCTCTTTCTATTGTCTCTCAACCAGGTTGTGAGGATTTTCTGAATCTGCTAAATCCCGGCGAAAACGGATCGCCGGTGCTGTCAGACACCGGGATTGATCCACCGGCCGGAGATTCTGCTGGTAGTGTTGTAAAGAAGAGTTTAAGAGGTTCCTACAAAAGAAGGAAGTGTGCAGAT…
PsWRKY14	rna-XM_051048858.1	Protein	MQYKTLYHSNNLIQKMNNNIPESVRKRVIIKELVKGQEAATKLKFLLQNEQNPFGDGSLLSYKLAANVLRSFTEALSIVSQPGCEDFLNLLNPGENGSPVLSDTGIDPPAGDSAGSVVKKSLRGSYKRRKCADTWSIVSQTTVDNHSWKKYGQKGIMNSEYPRSYFRCTFKHDHGCLAIKQVQKTQDKPDVYQITYIGIHTCNNTTNVTDKQKQELVVSDDVADAVLVFVSKSSNGVLN*
PsWRKY15	rna-XM_051048860.1	CDS	ATGGAAGAGGTGATGAGTTTTATGATGCATGCTTTTGAATTGGCAAAAAATCTTGATCTAGAATTACCCAACATGGTCAACAACACTGAGATTCTATATTCATCCATTCATGAGGTAGAAAAAGCTTATAGTGATGCGAAAGAAAGAGTAATGATGATGTTGTCGTCGTCATCGTCATCACAATATAACACAACAACAACAAAAGGTTCTGGTTCCTTTGCTCAAATTCTGTCTCATGATGTTTTCATGCAGAAAAAGCAGCATGATCAAATCATGCATGCACATTCAATGGACCCGTTGCTTCTAATTCAACACCCTTTTGATGTGAGTGTTTTTCTTGAGAATGAGATGATAAGTGGTGGCGATGATGCTCAAATGTTGAGATCAAAAGGGAAACAA…
PsWRKY15	rna-XM_051048860.1	Protein	MEEVMSFMMHAFELAKNLDLELPNMVNNTEILYSSIHEVEKAYSDAKERVMMMLSSSSSSQYNTTTTKGSGSFAQILSHDVFMQKKQHDQIMHAHSMDPLLLIQHPFDVSVFLENEMISGGDDAQMLRSKGKQLVDVQGKETPSSSSRPKQRKNDLEKRIEMFPAPQIGNTEMPPEDGFIWRKYGQKEILGRKYPRSYYRCTHQKLYLCPAKKQVQRLDNNPNIVEVTYRGEHICHKSLTAPSSYPPLPNLLANISASQTQTNISSEMWRPSMNLDLRDGDGSGGGASNLRFGVEYAVAEMADAMFNSGSSSGNSMELLFQPSEDKWEHDEKED*
PsWRKY16	rna-XM_051049872.1	CDS	ATGGACCGACTACCGTGGAAGGAGGAAGAAGAAGCGGCGGTTGGCGGTGGAGAAAGTGGACCGCCGCAAAGACCGAATTTAATCCTCCCGCCACGTACGGACGCCTTTTTCAGCGGCGGTTTTAGCCCCGGTCCTATGACTTTGCTCTCTAATTTATTGACTGACGGTGATGACGGCAAATCCTTCTCTCAGCTTCTCTCCGGTGCCATGGTGTCTCCGGTATCCGCCACCGCTGGCGCGCTTGATTCACCTGGCTTCTTTTCACATCCTCAGGTGTCCTTTGGATTGTCACACCAGCAGGCACAGGTCTCATTTCAAGGAGAACAATCCAACACAGATATGTATAACCAAGCTGAACATTCATTGTCTGTATCAGCATCCACCGCATTCACCACTCAC…
PsWRKY16	rna-XM_051049872.1	Protein	MDRLPWKEEEEAAVGGGESGPPQRPNLILPPRTDAFFSGGFSPGPMTLLSNLLTDGDDGKSFSQLLSGAMVSPVSATAGALDSPGFFSHPQVSFGLSHQQAQVSFQGEQSNTDMYNQAEHSLSVSASTAFTTHAPPSGQRLQSSSLNVDKPADDGYNWRKYGQKQVKGSEFPRSYYKCTHPNCPVKKKVERSLEGHVTAIIYKGEHNHQRPNPTKRPKDTNDNSNMQGNADSSYQRTFTNSTSMTDPESSHTTGQHLSGTSDSEEVGDRETEVEEKRVEPDSKRRNTEVAVSDPIVLSHRTVVEPRIIVQTTSEVDLLDDGYRWRKYGQKVVKGNPYPRSYYKCTTPGCNVRKHVERASTDPKAVITTYEGKHNHDVPAAKTNSHTFANKNASQLKSQS…
PsWRKY17	rna-XM_051049911.1	CDS	ATGGAAGACAAAGACAGAGCACCTCCCGATCCTGCAACCGCCGGAGAGTTTATCGGCAACTCGAGCTGGTCTCTCGGCGTCGATGATTCCGATGGCACTCATTTCTTCTCTGGCGATAGAGATAGAACCATGTTCGGTGACATCGGCTGGAATCTTGTACCGGACCAAGTCGGAGCCAGCGAGGGATCGTTGCCGCCGGTTCAAACCGGTTCGATCGAACCAGCTCCGACGTCGTCTTACAGGTCTAATAATCAATCCATTTCTTCAAGCTCTAGTGAGGATCCGCCGGAGAAATCTACCGTCTCTGACGAAAAACCGCCGGAAATACCTAGTAAAAGTAAAAAGAAAGGGCAAAAGCGAATACGGCAGCCGCGGTTTGCATTTATGACCAAGAGTGAA…
PsWRKY17	rna-XM_051049911.1	Protein	MEDKDRAPPDPATAGEFIGNSSWSLGVDDSDGTHFFSGDRDRTMFGDIGWNLVPDQVGASEGSLPPVQTGSIEPAPTSSYRSNNQSISSSSSEDPPEKSTVSDEKPPEIPSKSKKKGQKRIRQPRFAFMTKSEVDHLEDGYRWRKYGQKAVKNSPFPRSYYRCTNSKCTVKKRVERSCEDPTIVVTTYEGQHCHHTVGYPRGGIISHEASFTGHFSPTMPQFYYPIQIPTESNTCTTPVSQHSQSLDDHEAGRSSSATMAVSDASLPQHPTDEGLLGDIVPRGMRSRDERNI*
PsWRKY18	rna-XM_051050848.1	CDS	ATGACCGTTCAACTCATGATGGAATACTACAGTAACCACACTTTAACAAACAAATTCCAAGAGAATGATGCAGTTGAAGAAGCTGCTTCTGGTTTACAAACCATAGAAAAGCTCATAAAGTTACTATCACCACCACAATCATGTTCTTCAAACGCAAAGCCTAGTTCCATGGAATCAGTAGAAACCATTGCTGACGTAGCTGTTTCGAAGTTTAAGAATGTTATTTCCCTTCTGAGTCGAAACCGAACAAGAACCGGTCACGCTCGTTTCAGAAGAGCGCCTTTACCTTCTGAAACTATAGTCTACCGAGCTACTCCGCTGCAGCAGATTCCTCCTCTTGTCCCCACAAGTGAAGCGGTTGAGAAGAACAGGATTATTGATTTCTCATACTCTTCTGCT…
PsWRKY18	rna-XM_051050848.1	Protein	MTVQLMMEYYSNHTLTNKFQENDAVEEAASGLQTIEKLIKLLSPPQSCSSNAKPSSMESVETIADVAVSKFKNVISLLSRNRTRTGHARFRRAPLPSETIVYRATPLQQIPPLVPTSEAVEKNRIIDFSYSSANSFMSSLTGDAVFSSLGKPCVSSCSLKRKCGSDNFGSGKCGRNCHCSKKRKMRLRRVVRVAAISLKMADIPTDDYSWRKYGQKPIKGSPYPRGYYKCSSVKGCPARKHVERALDDPSMLVVTYEGEHNHSLSAIVANNLILE*
PsWRKY19	rna-XM_051061505.1	CDS	ATGGAGAATCACCACCACAACCACCGTGAATTCTCCTTCTTAACCTCCTCCGGCGACTTCATCCGTAGCAACAACACAGATCCTCCAATCAAAGAAATGAATCTCTTCTCATCATCACCTAACAACAACCAACAAGAAGATCAAGATCAACATGTTAACGTAACGTTTTATACATTAATATTGATCCTATTTATATACATATTCTTAATCGATTTGATATATGTTTCTTATATTAATTTTCTATTCATACAGACAGGACTGAATTTAACGTGTGCAAGTGCTGCAGTATCCAAACTAGAAAATCCTGAGAATTCTGAAACTGAGCTGATGAGTACACTGCAAATTGAATTGAGGAAGGTGCAAGAAGAGAATCAGAATCTAAGAAATGTGTTGGAACAA…
PsWRKY19	rna-XM_051061505.1	Protein	MENHHHNHREFSFLTSSGDFIRSNNTDPPIKEMNLFSSSPNNNQQEDQDQHVNVTFYTLILILFIYIFLIDLIYVSYINFLFIQTGLNLTCASAAVSKLENPENSETELMSTLQIELRKVQEENQNLRNVLEQITKSYSQLQAQLFIALQKQNHVDNMEANHVMESSEQKTMNDASVSDGKQACLSDHIAKDVVECSSSHSSKTFEQDLTHFRKARVSIRARSEAPMISDGCQWRKYGQKMAKGNPCPRAYYRCTMAVGCPVRKQVQRCAEDKTVLITTYEGNHNHPLPQAATAIANTTSAAAAMLLSSSSTSSTLSKDSAPFLSSFPYATISTLSSSQPFPTITLDLTNSHSLAMQENRIPLPLQHPQQLLGVNPFFFSQKLPTMALPLLQQGQRPPN…
PsWRKY20	rna-XM_051061555.1	CDS	ATGATGGAGAAAAAGAGTATGAATATGGATGATTATTCTATTGGATCTTTTCCTACTTATTCACTTACAAACATGTTTGATTTATCTGAAGAAAGGAGTTTCATGGAGCTACTAGGTGTGCAGAACATGAACAATAGTTACAGTTTGCTTGATTCACCTTTGGATGTAAAGGAATCACTCGCTGAGAATAATGGAAATGGAAAAGAAACGTCTTTGAACAGTCAACAACAACCTGCTACTCCTAACTCTTCTTCCATTTCATCTGCGTCTAGTGAAGCACTCAACGATGAACACAATAAAACTGTTGACCAAGCCAATAACCATCTCCAAAAACAGTTGAAAGCTAAGAAGACAACAAATCAGAAGAGACAGAGAGAAGCTAGAATCGCGTTCATGACG…
PsWRKY20	rna-XM_051061555.1	Protein	MMEKKSMNMDDYSIGSFPTYSLTNMFDLSEERSFMELLGVQNMNNSYSLLDSPLDVKESLAENNGNGKETSLNSQQQPATPNSSSISSASSEALNDEHNKTVDQANNHLQKQLKAKKTTNQKRQREARIAFMTKSEVDHLEDGYRWRKYGQKAVKNSPFPRSYYRCTSVSCNVKKHVERSLNDPTIVVTTYEGKHTHPNPVMGRSSVSHVGSLIPPPAAECTTTNFGGSENYLMSSPYYNHHRQQVLFNTLSSMGFPSKIPQERLVCSNPRVMDHGLLQDVVPSNMFKEEE*
PsWRKY21	rna-XM_051061563.1	CDS	ATGGACAATAATGCATCTCCTCAAGTTGAGTCAGGTGAAACATCTTTAGAGGTTAAACCAGATTCTCAAGCATCCAAGAAAAGGAAAATGATTCAGAAAAGGGTTGTGAGTGTGAGGATTGGAGAGAATGTTAGTAAGGTGAAGAATGAAGGACTTCCTTCAGATTTATGGTCATGGAGGAAATATGGACAAAAGCCAATCAAAGGTTCTCCATATCCAAGGGGATATTATAGATGCAGTACATCCAAAGGTTGTTCCGCCAAAAAACAAGTAGAGCGAAGTAGCACAGATTCTTCAATGCTTGTCATCACATATACTTCAACCCACAACCATCCAGATCCCACGGCCGTCTCTGCCACAAATTCAGCTCGAAAACCAAAAGATTCCGAATCTGAAACC…
PsWRKY21	rna-XM_051061563.1	Protein	MDNNASPQVESGETSLEVKPDSQASKKRKMIQKRVVSVRIGENVSKVKNEGLPSDLWSWRKYGQKPIKGSPYPRGYYRCSTSKGCSAKKQVERSSTDSSMLVITYTSTHNHPDPTAVSATNSARKPKDSESETETIQDIPITSKEEDQEHVEQETNNTKSSVTNEENFHYLQSSIEDPFKLNMEKHHIDLVLEEKPVFYAAELENSSESKSEELDYFDELEELPMSSSVFQFTRSIFSDERIPVAPS*
PsWRKY22	rna-XM_051054716.1	CDS	ATGGATGTTGACGAAGTAGAAAGAGTAGTTGTTGCAAAACCAGTTGCTTCAAGGCCAAATTGTTCTACTTTCAAATCTTTCTCAGAGCTTCTAGCAGGTGCTATCAATGCCGCTCCTCCAATTGCATCTTCTTCTCAAACTACAACTTCTGCAATTAGACCAAAGACAGTCAGGTTCAAGCCAACATTGAATCTCCCCCCTTCTCAGGCTGATGTTTTTAGAGGTGAACTTAGCAATTCTTCTGACATGGATCCTAAACCTGACACCAATCAGTCTCTCATATACAAGCCAATGGCGAAATTTGTGTCACAGACTACTGTCTCTCTCTTGGCAAACATGGGAATCTGTAGCACTAGCCAGCTACAACCACAGCAATCAATGGAGGCCAATCTACAGAAT…
PsWRKY22	rna-XM_051054716.1	Protein	MDVDEVERVVVAKPVASRPNCSTFKSFSELLAGAINAAPPIASSSQTTTSAIRPKTVRFKPTLNLPPSQADVFRGELSNSSDMDPKPDTNQSLIYKPMAKFVSQTTVSLLANMGICSTSQLQPQQSMEANLQNLNHDKFRSNKSSNFHQNITTLPTETHQATEPCKTAQQNMEEDQKALTSSTANTDKPSYDGYNWRKYGQKQVKGSEYPRSYYKCTHPNCPVKKKVERSFDGEIAEIVYKGEHCHGKPQLLKRNAGATQGPGMVSDGMVQDTLWSNNNNNQNEGRIENHVKASHPNDPTYENSFGLSGDCEEGSKGFEADEDDPRSKRRKNENQSNEAAVSEEGLVEPRIVMQNSADSEILGDGFRWRKYGQKVVKGNPYPRSYYRCTHIKCNVRKHV…
PsWRKY23	rna-XM_051056052.1	CDS	ATGGAACCAGACAAAAACGAAAGTAACATGAACAATAGTATGAATGAAAACAAAAATGGAGGTGATGGAAACATTGTATCAGATCCGAGAGGAGAGAGGTTTTTCGATTTTCCATGCAAAAGAAGCTTAGCTGAGAGAAGAGGTTTCAATAAAAATGCAACAATAACCCCTTTGGTTTCGCTTCCAGCTTGTTCACCGCATCTCACAATACCGCCGGGAATTAGTCCAGCCGCATTGCTTGACTCCCCCGTCATGCTTCCTAATTCTCAGGTCATGCCGTCTCCCACCACGGGGAGTTTTTCAATGCTTCAACCTCCAATGCTCACTTCCATTACAAAAGACGAAGCAAACATGGATATTTCTACTTCCTCTGATTTTAATTCTAATTCTCTAAATCAG…
PsWRKY23	rna-XM_051056052.1	Protein	MEPDKNESNMNNSMNENKNGGDGNIVSDPRGERFFDFPCKRSLAERRGFNKNATITPLVSLPACSPHLTIPPGISPAALLDSPVMLPNSQVMPSPTTGSFSMLQPPMLTSITKDEANMDISTSSDFNSNSLNQGCNNYHMMNGEYKEDQIFVQDQLPIDFPFSEDFSNNFFKNNGFLFHNDLKLEDLMIDNIDVPISHSEEVSDESNLLENSIPVADDIGRQHVLEVEQKETGYATGTKNTDDGYNWRKYGQKQVKGSEFPRSYYKCTQSTCEVKKKVERSHDGQITEIIYKGNHNHERPHSNRRGSIIPLNDEISETAEANDKVNSREKDVNHSSKMKLEDQGRTSPPSFTTEHSNPAKRGRSLGVFESDEAQENSSALVNHDGNKDGSTQMVLPNED…
PsWRKY24	rna-XM_051058442.1	CDS	ATGGAAAGCCTATCTCAAAATAACACTTCTAGTTCTATCCCCTTCTTCTTTACACCATCTTTGCCAAATTACCCTTTGGAATCTCAAGATCAAGGACTAATTGGTGATATTGACTCATGGGGCAACTTTTTCTTAGGACAAAATAACAACAGCTTGCTTGTTGAGGATGCTAAGGAGACGTTATTGATGGATAATATTCAACAATGCACTTCTTCTAATATGGTGAGTAATATAAATGAAAGTGGGAGTTACCAACTACATGAGGAAGAGAAGAGAAGGAAATTAGAGGAGAAAAGGGTTAGAGGTGGGAGAGTGAAGAAGCCAACAAAAGTGCCAAGGTTTGCGTTTCAGACAAGAAGTGTTGATGATATTTTAGATGATGGTTATCGTTGGAGGAAA…
PsWRKY24	rna-XM_051058442.1	Protein	MESLSQNNTSSSIPFFFTPSLPNYPLESQDQGLIGDIDSWGNFFLGQNNNSLLVEDAKETLLMDNIQQCTSSNMVSNINESGSYQLHEEEKRRKLEEKRVRGGRVKKPTKVPRFAFQTRSVDDILDDGYRWRKYGQKAVKNTTYPRSYYRCTHHTCNVKKQVQRLSKDTSIVVTTYEGIHNHPCEKLMETLTPLLKQIQFLASL*
PsWRKY25	rna-XM_051056112.1	CDS	ATGGAACAAGATTGGGATCTCCATGCGGTGGTTAGAGGTTGCTCCACCGTCACTTCCACCAACACACCCACACCCACACCCTCTGTTTCTTCTTCCTCCTCCTCTGTTTTCCCTCTCCAACCAGAACCTTCTTCTGCCTTCTCCTCTATCTTTACCACTGAACAAAAACCTCAAACTTTCTCACTTTCAACACACCCTTTTGAACTAAGAACCTCCATTGAAGAGTTGCATGAACTTTGCAAGCCTTTCTTTTCTAGATCAGAGCCTCTTTCTTTGCAAACTTCCCCTCTGTTTTCTTCATTCTCTTATTCCTCCTCTGTAGCACCGAAATTACCTCAAACACAAGACAAACAACAACTGCAACAGAGAACTAAACAATCACACCAGGGTGATTCTCTC…
PsWRKY25	rna-XM_051056112.1	Protein	MEQDWDLHAVVRGCSTVTSTNTPTPTPSVSSSSSSVFPLQPEPSSAFSSIFTTEQKPQTFSLSTHPFELRTSIEELHELCKPFFSRSEPLSLQTSPLFSSFSYSSSVAPKLPQTQDKQQLQQRTKQSHQGDSLTNPRSKRRKNQLKKVCQVPVESLSSDIWAWRKYGQKPIKGSPYPRGYYRCSSSKGCLARKQVERNRSDPTMFIVTYTSEHNHPAPTHKNSLAGSSRQKPLTPPQGETTSKDLTKPPSSPEDEDVQKSDSKEDSLMDDEEGGGEDEFGLSEVVLTDDFFESLDELSQLGGSGDCFIDPFSSAIGIPNWAAATAAGGS*
PsWRKY26	rna-XM_051056442.1	CDS	ATGGAAAATGAAAATCTAGGTCATGACCGTGGGAAGGTGATTGATGAGCTATTAAGAGGACGTGAACTTGCAAATCAACTTAGAGATATCCTCAATGAAAGTGGTGATGTTGATGATAATAATGGATCAACAACACCATTTGCTGAACATCTTTTGAAGGAAGTGCTTATGACCTTTACCAATTCACTTTTGTTCTTGAACAATACTCAAACTTCAGAGGATGTGCAACTCACCAAATCTGAAGATTCTTTAGAGAGTAATTGCAAGAGTTCTTCCATTGTTAAGGAACGAAGAGGCTGTTACAAAAGAAGAAAAGTTTCACAAACATGGGAGAAGGAATCTGAATATCTAGGGGAAGATGGTCATCAATGGAGAAAGTATGGTCAAAAAACTATCCTC…
PsWRKY26	rna-XM_051056442.1	Protein	MENENLGHDRGKVIDELLRGRELANQLRDILNESGDVDDNNGSTTPFAEHLLKEVLMTFTNSLLFLNNTQTSEDVQLTKSEDSLESNCKSSSIVKERRGCYKRRKVSQTWEKESEYLGEDGHQWRKYGQKTILNTKFPRNYYRCTHKIEQGCKATKQVQKIQEDPPLHKTTYYGHHTCRILQSPEIIVDSSLSPSHHSSMFLSFDNSFPTPAKQDCRFLSSPSYPSTSLSIISSLKRECKEEIVHPPPSSSANDYYLSGLTFDDSEKDVTLSSTLDSHQLGVNIPDILYDDVLNWPLS*
PsWRKY27	rna-XM_051056443.1	CDS	ATGGAAAATGAAAATCTAGGTCATGGCCGTGGGAAGGTGATTGATGAGTTATTAAGAGGACGTGAACTTGCAAATCAACTTAGAAATATCCTCAATGAAAGTGGTGATGTTGATGATAATAATGGATCAACAACACCATTTGCTGAACATCTTTTGAAGGAAGTGCTTATGACCTTTACCAATTCTCTCTTGTTCTTGAATAATACTCAAACTTCTGAGGTCTCTGATGTGCAACTCACCAAATCTGAAGATTCTCTTGAGAGTAATTGCAAGAGTACTTCCATTGTTAAGGAACGAAGAGGTTGTTACAAAAGAAGAAAAGTTTCACAAACATGGGAGAAGGAATCTGAATATCTAGTGGAAGATGGTCATCAATGGAGAAAGTATGGCCAAAAAACT…
PsWRKY27	rna-XM_051056443.1	Protein	MENENLGHGRGKVIDELLRGRELANQLRNILNESGDVDDNNGSTTPFAEHLLKEVLMTFTNSLLFLNNTQTSEVSDVQLTKSEDSLESNCKSTSIVKERRGCYKRRKVSQTWEKESEYLVEDGHQWRKYGQKTILNTKFPRNYYRCTHKIEQGCKATKQVQKIQEDPSLFKTVYYGHHTCRILQSPEIIVDSSLSPSHHSSMFLSFDNSFPTPAKQDCPFLSSPSYPSTSSSIISSLKKECKEEIVYPPHSSSANDYYLSGLTFDDSEKDVTLSSTLDSHQLGVNIPDILYDDVLNWPLS*
PsWRKY28	rna-XM_051056550.1	CDS	ATGACTATGGATGATCAACATCATCATCATCATAATAACTGGGAAGTTTCTGAACTTAATGATGTTCCTAAGTTCAAATCTGTTCAACCACCTTCACTTCCTCTTTCTCAATCACCAATTTCACCTTCTTTTAACTTACCCTTTTCATCTACTTTTAGCCCAACTGATTTCTTAATCTCACCTTTCTTTCTTTCTTCTCCAAATGTTTTTGCTTCTCCAACTACTGAGGCTTTTGCTAACCAGAGCTTCAACTGGAATAAGAACAGTTTAGGGGAAGAAGACCAACAAGGTGGTGACAAGAAGGATGAGAAAAACTACTCTGATTTCTCTTTTCCAACTCAAACCAAACATGAACCTGTCTTTCAATCTTCCTCAAACATGTTTTTACCGGAACCAGTT…
PsWRKY28	rna-XM_051056550.1	Protein	MTMDDQHHHHHNNWEVSELNDVPKFKSVQPPSLPLSQSPISPSFNLPFSSTFSPTDFLISPFFLSSPNVFASPTTEAFANQSFNWNKNSLGEEDQQGGDKKDEKNYSDFSFPTQTKHEPVFQSSSNMFLPEPVRKQDIWKFNEPAKITDFSSERTATKSEFASTQSFSTEIVLSKPETHGNSVNGSGYVNYNASQSVREQKRSEDGFNWRKYGQKQVKGSENPRSYYKCTHPSCSMKKKVERDLDGQITEIVYKGTHNHPKPQSNRRTNSQPSSSCTNSGISDQSAMDRVSIQEDSSASVGEEEFEQTSQTSYSGGNDDALGPDAKRWKGDVENDGYSAAGSRTVKEPRVVVQTMSEIDILDDGFRWRKYGQKVVKGNPNARSYYKCTAPGCSVRKHVE…
PsWRKY29	rna-XM_051058497.1	CDS	ATGAGTATGATTGAGTCATCCATCTCAAAGACAATGATGATGGAAAAAGTTATGAGTTCTAGTTGGTCAGAACAAGGGTCAGAAGATGATGAGCTTTTAAGAGAGCTTTTAGATGATGAGACTCCTCTTTTTATGTTGCCACAAGAGAGAGTAAATGAAGTAAGCAACAATATGAGTCATGATTCTTCAAAAGACCAACCTTTTAATAGGTTCATTTCAAATATTTATTCAGGTCCTACTATTTCAGATATTGAAAATGCTTTGTTTGTTACTAACCAAAGAGAGACTTTTCCACAAATTTCATCAACAAGAGTTTCTATATTGGAAGGAAGTTTGAGTAAGATTGAGAATAAGTACACTTTGAAAATCAAATGCTTTGGAAATGGAATGGGTGATGAT…
PsWRKY29	rna-XM_051058497.1	Protein	MSMIESSISKTMMMEKVMSSSWSEQGSEDDELLRELLDDETPLFMLPQERVNEVSNNMSHDSSKDQPFNRFISNIYSGPTISDIENALFVTNQRETFPQISSTRVSILEGSLSKIENKYTLKIKCFGNGMGDDGYRWRKYGQKSIKNSPNPRSYYRCTNPRCSAKKQVERSNEDHDTLIITYEGLHLHFTYPYFLVGQSHQSSSHPPIKRPKPTSSKGPTQAHQGNDVHEGQNMNIQEAHEAQASASLELISPPTLLDSTQDLAQENLGSQGLLEDMVPFMVRNPTNNVDSDDYSEFSFSSQHSPPMLWTSGCSTSTSCYAVGLNSSV*
PsWRKY30	rna-XM_051057448.1	CDS	ATGGACAACAATTATTCCATGTTGTTTCCTTGTCCTCCATCTTCAAGCTACACAATTCCGACTACTGGTTTGATGAACAATAGTCAAAGCTCTAATGCATTTCTTGATTTGAAGCCTAGTAACAATAATGATGGTGAAGATGTCAAAGGAGATGAAGGAAACGTTAAAAAGAAAGGAGAGAAAAAAGCTAAGAAGCCTAAATATGCTTTTCAAACTAGGAGTCAAGTTGATATTCTTGATGATGGTTATAGATGGAGGAAATATGGACAAAAAGCTGTTAAAAACAACAAATTTCCCAGGAGCTACTATAGGTGCACACATCAAGGGTGCAATGTAAAGAAACAAGTGCAACGTTTAACCAAAGACGAGGGAGTAGTGGTGACAACTTATGAAGGAGTT…
PsWRKY30	rna-XM_051057448.1	Protein	MDNNYSMLFPCPPSSSYTIPTTGLMNNSQSSNAFLDLKPSNNNDGEDVKGDEGNVKKKGEKKAKKPKYAFQTRSQVDILDDGYRWRKYGQKAVKNNKFPRSYYRCTHQGCNVKKQVQRLTKDEGVVVTTYEGVHTHPIEKTTDNFEHILSQMQIYTPF*
PsWRKY31	rna-XM_051059116.1	CDS	ATGTCTAGCTCTAGTTGTTCAGAGATAGAAGAGAAGAGAGTTACTTCAATTTTCCATCAAGATGATTTCTCTACTCAACAAGAAGTTTCAAAGGAAGATAAATTAAAATATGCTAATACTGAGATGGGCGAGGTGAAAGAAGAAAATGAAAGATTGAAGACGATGCTATCGCGAGTTGAAAAAGACTACAATACCCTTCAACTTCGTTTCTTTGACATTGTTAACAAAGAAGTTTCTAACAAGGGAGTAGAGGAATCATCAACTTCACATGAAGAAAATGATGAAGAACCCGAGTTCGTGTCACTTTGTCTCGGAAGAAGTCCAAATGAGTATAAGAAAGAAGCGGCGAAAATTGATCAAAATTCAAACAAGCCTAAAGAAAAAGAAGATATGGAAGTT…
PsWRKY31	rna-XM_051059116.1	Protein	MSSSSCSEIEEKRVTSIFHQDDFSTQQEVSKEDKLKYANTEMGEVKEENERLKTMLSRVEKDYNTLQLRFFDIVNKEVSNKGVEESSTSHEENDEEPEFVSLCLGRSPNEYKKEAAKIDQNSNKPKEKEDMEVNLSLGLDSKYMLSMELVSDLTPMNSIEELPKEVEVEEKGTLFSTNKSTKVINVNDEVSDQMPTKRVRVSVRAKCDTPTMNDGCQWRKYGQKIAKGNPCPRAYYRCTVAPACPVRKQVQRCADDMSILITTYEGTHNHPLQVTASAMAYTTSAAASMMLSGSSTSSSSSHHQNLHHHNNSTSFGNSPTLLNNGLNFNHHQFEQSRTPKQHFFIPPNHSSHNSLFPTITLDLTSPSSLSSSSSLSSPSSNIAPIPRFSPNNLNFCSTQ…
PsWRKY32	rna-XM_051057951.1	CDS	ATGTCCACCGCCAATCCCTCCGACACCGACACGGCGTCTCCGCCATCTCGTCCGACCATCACGCTCCCGCCTCGTCCTTCCGTCGAAGCATTCTTCGCCGGTGCCGCTAGTCCTGGACCGATGACACTGGTTTCAAGCTTCTTCGCTACTGAATCCGCTACTTTCTCTCAGCTTCTCGCCGGAGCTATGGCTTCTCCGCTTGCGTACTCCTCCGCCGCGGCGGAGAATTACTTCGTTAAAGAAGATGATGTGGTGAACAGGAATTCGGGGTTTAAACAGAGTCGACCGATGAACTTGATTGTTGCGCGGTCACCGGTTTTTACTATTCCGCCGGGTTTGAGTCCGTCAGGGTTTCTTAACTCGCCTGGGTTCTTTTCTCCACAGAGCCCCTTTGGGATG…
PsWRKY32	rna-XM_051057951.1	Protein	MSTANPSDTDTASPPSRPTITLPPRPSVEAFFAGAASPGPMTLVSSFFATESATFSQLLAGAMASPLAYSSAAAENYFVKEDDVVNRNSGFKQSRPMNLIVARSPVFTIPPGLSPSGFLNSPGFFSPQSPFGMSHQQALAQVTAQAVLAQSHNMHMQPEYQLVSLEPPTERLIEQPSFTRNEASEQQVAAPVSESRNAQMETSEVTHSDKKYQPPSLPIDKPADDGYNWRKYGQKQVKGSEYPRSYYKCTHLNCPVKKKVERAPDGHITEIIYKGQHNHEKPQVNRRVKENSDVNGNANVQTNSNSQGWFGNSNKTSESIRDCSVPESDLISNQGASRPLPGSSEIVEVDDADNKEEGGDSGPNPKRRSIEPVVAEAPASQKTVTEPKIIVQTRSEVDL…
PsWRKY33	rna-XM_051064770.1	CDS	ATGAATTCAAGAGAATTGAACATGATGAAATTTCCAATGAGTTTGATTAGCACCTGGTCTGAAGATCACGACGATGATCAAGATCATGATGATGATCATCGGCGCAGTCGCGTTATTGTCGACGAAGTCGATTTTTTCTCCGATAGGAAGGAGAAATCGTCGTCGCCGGATGATCATGTTTCCATCAAGAATAATCAGATTTATGATCCTCATTGCAATCTCAACGATGCTGACCATGTCAACACTGGTTTACAACTTCTGATTACTAATATTGGAAGTGATTTGGATGATGAATCTACAATAAATGCTGGAGACAATAAACATGCTAAGAATCTTCAGTTGCAAGAAGAGCTCAGACTTAAGAATGTAGAGAACCAAAGGCTGAAGGAAAAGCTAAGC…
PsWRKY33	rna-XM_051064770.1	Protein	MNSRELNMMKFPMSLISTWSEDHDDDQDHDDDHRRSRVIVDEVDFFSDRKEKSSSPDDHVSIKNNQIYDPHCNLNDADHVNTGLQLLITNIGSDLDDESTINAGDNKHAKNLQLQEELRLKNVENQRLKEKLSDLQMRYVSLMQQNQRNEASESETVNGKAEGGDAVMARKFVSGSSSEVVDPKVLNSPISDERKRSRSPRNNNKTDQKETDPDSTDQLVQVWEPNKVPRLNPSNASDQAAAEATMRKARVSVRARSEAHMINDGCQWRKYGQKMAKGNPCPRAYYRCTMAVGCPVRKQVQRCAEDKTILITTYEGTHSHPLPPAAMPMASTTAAAATVLLSGSMSSADGVVNPNLLSRILPNCSSSMATLSATAPFPTVTLDLTHDSTDNNNNQNSHS…
PsWRKY34	rna-XM_051064882.1	CDS	ATGGCTGAGCACCGCGTCTCCGAACCTCTCCCAGTGGGACCCACTCAGCTTGGAAATAACGATGAAAGAGACCAACACGAAAAAAAACGAGTCGGTGAATCTCCACGTGTCACCGAGTCTAAACAAAACGATTCAGCGAGTTCTATTGAACACTCGGTAGTGCGAAATTCAGAAACCCTAATTGTTCCTCCATCTTCGATTTTGCAGAAACAGAGTTTCGACGCAGATTTGCAGGGGATCCCTAATTCGCTGAATTCGTGTGATAAAGCTGAAAATAAGGAAACAGTTGGACCTCCTGAAAAGGAAATTACTGCAAGTGAAGCAGCCCCGACACCTCCAACTCCGACTGAAAATCAGCTTCAAATGATTCTGTATTCAACTCCACTGACTGAAATACCA…
PsWRKY34	rna-XM_051064882.1	Protein	MAEHRVSEPLPVGPTQLGNNDERDQHEKKRVGESPRVTESKQNDSASSIEHSVVRNSETLIVPPSSILQKQSFDADLQGIPNSLNSCDKAENKETVGPPEKEITASEAAPTPPTPTENQLQMILYSTPLTEIPPNSVTKSFSPVSISTIQIYKMSPPSVSNTPVPVVDKKYPSGGKALSSVSVARTSASDGYNWRKYGQKQVKSPTTGSRSYYRCTQSNCCAKKIECWDHSGHVIETVYKSGHSHDPPRKTLSLRESKFASPKEPTAENNVLVKYVNVLKDSDPSTSSKAQEAPYSADKEPQNSSNINGNGKVILKEEHLDKPEPKRRKEKGDLIQPDSPVKPGKKPKFVVHAAGDVGISGDGYRWRKYGQKMVKGNPHPRNYYRCTSAGCPVRKHIET…
PsWRKY35	rna-XM_051065086.1	CDS	ATGGTTGTAGATCCGGTTATGATTCCCAAGATGAGGCTCGAAGAACAGATTGCTATACAAGAAGCTGCTTCTGCTGGATTGAAAAGCATGGAGCATCTCATTCGAGTGCTTTCTTCTCAAACTTCATCTTCTTCCTCAAATCAACGTAACCGTTTAGATCTTGATTGCACAGAAATAACTGATTTCACTGTTTCTAAGTTCAAACAGGTTATTAATTTGTTGAATCGTACCGGTCACGCTCGTTTTCGTCGTGCACCTTGTTTGCAATCTCAACCGAGATCTGAGAAATTGAATCTTCAACAGCCACAGTCAATCACTCTTGATTTCGCAAAACAGATTCAAGTAGTTAAGTCTAATCCAAGTCCAAATCCAAATCCAAATCCAAATCCGAATTTGATG…
PsWRKY35	rna-XM_051065086.1	Protein	MVVDPVMIPKMRLEEQIAIQEAASAGLKSMEHLIRVLSSQTSSSSSNQRNRLDLDCTEITDFTVSKFKQVINLLNRTGHARFRRAPCLQSQPRSEKLNLQQPQSITLDFAKQIQVVKSNPSPNPNPNPNPNLMTKSKPNPNPSADLSVSQYSKPKEAFSISATSSSFLSTITGDGSVSDGKIAPIISSGKPPLASSHRKRCHEATVSGAASGKVSSSGHCHCSKRRKSRVRRTIRVPAISTKVADIPADEFSWRKYGQKPIKGSPYPRGYYKCSSFKGCPARKHVERAQDDPNMLLVTYEGEHRHLPTFGTGAGFTSQAH*
PsWRKY36	rna-XM_051065271.1	CDS	ATGCTGTTGCTAGCTACAACAATGGAAGCAAAAGTTGGACTGAAAAATTTGCGACAAGTTGAAGAAATGCTATATGATAAATATACTGTAGGAATAGGATGCAGTGATCTGAGTTTGAGTTTGAATAATAATAATAACTCAGAAGAGCTTCACCAGAATCAAGAGCAGTCTATCCCCATACTCAAATTACGATGGCTGGAAAGTAAGGTAGAGGAGGTGAAGAAGGAGAATCAGATATTAAGATCTATGTTAAATGAAGTAACTCAACACTATGCAATTCTTCACACTCAATTCATAGAAATCATGCAGCAACAACAGCAGCAAGAACTGTTTCCATCATCTAATAAAATCAATAAACAAATAATAGAGGAGGATCGTTCATCTGAGTTAGCTTCTTGC…
PsWRKY36	rna-XM_051065271.1	Protein	MLLLATTMEAKVGLKNLRQVEEMLYDKYTVGIGCSDLSLSLNNNNNSEELHQNQEQSIPILKLRWLESKVEEVKKENQILRSMLNEVTQHYAILHTQFIEIMQQQQQQELFPSSNKINKQIIEEDRSSELASCRKKGRVSIRAPSNFSLMSDGCRWRKYGQKTSKVNPCPRAYYRCNMGERETTPCPVRKQVQRCNVDETVFIATYEGNHNHSLPPEARLTANTTSAALSMFLSGSTTSLYGNTFSNPCLFSPSSTSSSSSPSSSSSSSISSTFTGLSTFCSYASSCPTVTLDLTQPSTNFFKSPTPISANQYYTHQSQEGLCLSSKLSNVMIPSEKNVPLMDDVIAAIIKDPSIKATLDAAVASLTGVVLHQ*
PsWRKY37	rna-XM_051014289.1	CDS	ATGGCGAGTTCTTCATCATCATCATTTTATGATGAGATTCCAAACAACAATATCCAGGAAAGTTACATAATCGATTTCCCTTTCTCACCTGCTTTACCATCATGCAGCTTAGTTGACATGTTTCCACCACCATCATTATCTGATCATCATGATCAAAATGATGTTTCTTTTGATGGTGACATGGACATGTTAAGCTCAGATGATTTCAACACTTCTTGGTTCTCAGACTTCAACTTTGAAACCGACACGTCAGAATCACTACCTGCTGTCACCCAAACTGACATGCAGATGCCTCCTTTGCCGGTTCTATCCCTCGCTGCGACGTCTGAGGTTATGAAAAATAATGCGGCGATTCCTGCTTCGGGTTCCTCTTCGAATACTTCATCACCGAATGAGGCT…
PsWRKY37	rna-XM_051014289.1	Protein	MASSSSSSFYDEIPNNNIQESYIIDFPFSPALPSCSLVDMFPPPSLSDHHDQNDVSFDGDMDMLSSDDFNTSWFSDFNFETDTSESLPAVTQTDMQMPPLPVLSLAATSEVMKNNAAIPASGSSSNTSSPNEAGVVANKSVVARAENEDGREFVEGKEAEAEDHGGDLRIVAVENRNDQNQTNKPPVKPKKTDKKKQKPNRVIFKTQTELGHLNDGYRWRKYGQKHVKNSHFPRSYYRCTTPGCEVKKHIELFGPEPSMLLTSYEGNHTHLAPKVTHAAHLEIIHDAIVDGVHKIHRKIKANAVGFAGNELPMSQQSQPQQFQNSNQIVIPQQPVFPPLPYNNGYNKSFNVLPTLNIVNYVNNFPPLNVVHSSTTNNSPTLNVVNPANNFPPLNVVNIV…
PsWRKY38	rna-XM_051062568.1	CDS	ATGGCGAGTTCTTCAGCATCATCATTTTCTGATGAGATTCCAAACAATAATACCCAGGAAAGTTACATAATCAATTTCCCTTTCTCACCTGCTTTACCATCATGCGGCTTATTTGACATGTTTCCACCACCATCACTATCTGATCATCATGATCAAAATGATGCTTCTTTTGCTGGTGACATGGACATGTTGAGCTCAGATGAATTCAACACTTCTTGGTTCTCAGACTTCAACTTTGAAACCGACACGTCAGAATCACTACCTGTTGCCACCCAAACTGACGTGCAGTTGCCTCCTTTGCCAGTTCTATCCCCCACTGCGATGTATGAGGTTATGAAAAACAATGTGACGGCTTCTACCTCAGGTTCCTCTTTGAATACTTCGTCACCAAATGAGGCC…
PsWRKY38	rna-XM_051062568.1	Protein	MASSSASSFSDEIPNNNTQESYIINFPFSPALPSCGLFDMFPPPSLSDHHDQNDASFAGDMDMLSSDEFNTSWFSDFNFETDTSESLPVATQTDVQLPPLPVLSPTAMYEVMKNNVTASTSGSSLNTSSPNEAGVVANKSVVARAENEDEREFVEGKEAEAEDRGQDRRVVAVENRNDQNQTKKLSAKPKKTDKKKQKPNRVIFKTQTELDHLNDGYRWRKSYYRCTTPGCEVKKHIERFGPKPSMLLISYEGDHTHLAPKVTCASRLEIMHDAIVASVHKIHRKIKTNGVAFALNELPMSQ*
PsWRKY39	rna-XM_051014291.1	CDS	ATGATCATGGCGAGTTCTTCAGCATCGGCATTTTCTAATGACATTCCAAACAACAATATCCATAAAAGTTGCACAATTGATTTCCCTTTCTCACCTGCTTTACCATCATGCAACTTATTTGACATGTCTCCACCACCACCGTCATCACTATCCGATCATCATGATCAAAATGATGCTTCTTTTATTGCTGACATAGACATGTTGAGCTCAGATGATTTCAACACTTCTTGGTTCTCAGACTTCAACTTTGAAACCGACACATCAGAATCACTACCTGTTGCCACCCAAACTGGCGTACAACTGCCTCCTTTGCCGGTTTTGTCCCCCGCTGCAACATCTGAGGTTTTAAATAATAATGCGGTGACTCCTGCCCCGGGTTCCTTTTTGAATACTTCATCA…
PsWRKY39	rna-XM_051014291.1	Protein	MIMASSSASAFSNDIPNNNIHKSCTIDFPFSPALPSCNLFDMSPPPPSSLSDHHDQNDASFIADIDMLSSDDFNTSWFSDFNFETDTSESLPVATQTGVQLPPLPVLSPAATSEVLNNNAVTPAPGSFLNTSSPNEPGVIANKPVVARVENGDGCEFVEGKEAEAEDRGGDRRIVTVENQKDQNQTKNPSVKLKKTDKKKQKLNRVIFKTQTELDHLDDGYRWRKYGQKSVKNNPFPRRYYRCTTPGCKVKKHIERFALEPSMLLTSYEGNHTHLAPKVTRVARLEIMHDATATGVQKIHHKIKTNGICVAGNKPPMLQQLQPQQFQNQNVIPQQPALPPLLYNNGYNNSFNVAPTSNVVNHANNFLPLNVVHSFVANNSPTLNFANSANNFPPLNVVN…
PsWRKY40	rna-XM_051015055.1	CDS	ATGGATTCTGATTCTGGAAGATCTGGTGATGGAGATGGTGGAGTACTCAAGGAAGAGAAGAGAAGTGATGATGAAACTCATCATCAGAAAAAGGAGACTATTGTTGAGGAACCACCCATTGCTAGTACTGAAAAATCAATTGAGACTAGACCAATCACATCCTCTCCCAAAAATGCTAAGGTTGATGATCAGCTTGAGACAACAAAAGCTCAAATGGGTGAAGTAAGAGAAGAAAATCAACGGTTAAAAATGCGTCTCAACAAAATAATGATAGAATACCGAGCACTAGAAATGCAATTTCACAACATGGTTAAGCAAGAAACAGAAAAGAACAATGTTGATCACAATGATGATAATAACCATGAAGAAATAATGGTGGAATCAGATCTTGTTTCGCTT…
PsWRKY40	rna-XM_051015055.1	Protein	MDSDSGRSGDGDGGVLKEEKRSDDETHHQKKETIVEEPPIASTEKSIETRPITSSPKNAKVDDQLETTKAQMGEVREENQRLKMRLNKIMIEYRALEMQFHNMVKQETEKNNVDHNDDNNHEEIMVESDLVSLSLGRVPSNNIQKNEEKVNKVSKLALNNDDGEFKQELALGLDCKFETSKSGSTTDGLPNQNSSPVNSCEVVPTKDEETGVTWPPSKTLNNDKTARDAAEDEVSQQTPAKKARVCVRARCDTPTMNDGCQWRKYGQKIAKGNPCPRAYYRCTVAPSCPVRKQVQRCVDDMSILITTYEGTHNHTLPLSATAMASTTSAAASMLLSGSSTSHSGSIPSSQTNNNLHGLNFYLPDGSKSNQLYLSNPALSSQHSHPTITLDLTTNQSSNP…
PsWRKY41	rna-XM_051015735.1	CDS	ATGGCAGTAAAACTCATGACAGGTTACAACACAGCCAAAACTTTCACTTCCATAGCCGAAGAAAATGCTGTCCAAGAAGCTGCTTCGGGCTTAGAAAGCGTTGAGAAACTCATCAAATTACTCTCTGAAGCACGCCATAAATACCAAACCTCTTCATCTTCATCTTCCTTTTCACCTTCAAATCCCAACAACAACAACAACACTTCCATGGAAATTGAAAGAGACTGCAAAGCCGTCGCTGACATCGCTGTTTCCAAATTCAAACGTGTTATTTCACTTCTCGAAAAAACCAGAACCGGGCACGCTCGTTTCAGAAAAGCTCCTTTACCTCAAACTCAACCTTCTGAACGAACAATCTTCAACGCTACACCTCTTCAACAGATTCCACCACCACCACCA…
PsWRKY41	rna-XM_051015735.1	Protein	MAVKLMTGYNTAKTFTSIAEENAVQEAASGLESVEKLIKLLSEARHKYQTSSSSSSFSPSNPNNNNNTSMEIERDCKAVADIAVSKFKRVISLLEKTRTGHARFRKAPLPQTQPSERTIFNATPLQQIPPPPPPTTTTTLHRAIIKRNDSSKTLNFSYSSAANSFISSLTGDTDNKQQPSSSSPAGAFQITNLSHVSSIGKPPLSSSSMKRKCSSETLGSGKCGSSSSRCHCSKKSRKLRLKRVVRVPAISLKMADIPPDDYSWRKYGQKPIKGSPHPRGYYKCSSVRGCPARKHVERALDDASMLVVTYEGEHNHSLSAADATNLILESS*
PsWRKY42	rna-XM_051017550.1	CDS	ATGGACTCAGATTGGGATCTATATGCCGTTGTTAGAGGCTGCACCACCGTAACCTCCTCCACCACCACTACTACCACCACCACAACCGCCGCCAGAACAACCAGTGCTACACCTTCTTCGTCTTATTTCTCTATTTACCCTGCTGAACAATCCGGTCAAGTTTTATCAATTTCAAACCCTTATGAATCAAAAAGTTCCGTTGAAGAATTGCATGAACTTTGCAAACCTTTCTTCATCCAATCGCAACCTCTCTCTTCAAATTCATTCTCTTATTCATCACCATCACCAAAATCATCAAATACACAGGTGAAACAACAGCAGCAGCTTATTAAGCAGCCTCACCATAGCGGTTCTGCTACAACACCAAGATCTAAAAGAAGGAAGATTCAGCATAAGAAG…
PsWRKY42	rna-XM_051017550.1	Protein	MDSDWDLYAVVRGCTTVTSSTTTTTTTTTAARTTSATPSSSYFSIYPAEQSGQVLSISNPYESKSSVEELHELCKPFFIQSQPLSSNSFSYSSPSPKSSNTQVKQQQQLIKQPHHSGSATTPRSKRRKIQHKKVCEVQAENLSSDIWAWRKYGQKPIKGSPYPRGYYRCSSSKGCLARKQVERNKSDPTMFIVTYTGEHSHPAPTHRNSLAGSTRQKPSSPQTVTAEDSSQPFTKQVSPSTSEAEEEEATPSKSESREDLEDLMNDDEENEFELSDMVVTDDFFEGLDELTGFAGKTVASSSGGDCFGDPFAASIALPACGGQ*
PsWRKY43	rna-XM_051017611.1	CDS	ATGGAAGAGAACATTAAGTGTGAACTAAGGCAAGGTAAGGAGCTAGCAAAGCAACTTCATGGTCAAATTTTCTCTTCATCTTCTTCTTCAACATCTTCACCATCATCAAATTCATCATCACATGAAGCAAATGAGGTCTTAATTGATAAAATACTCTTGTCTATTGAGAAAGCAATCACCATGGTTAAAGATAATGTGGGAAATTTTGAGACAAAAAATGTCAACTTGATTGGTTCTCATTGTTCACATGGAAGTCCTAAAAGTGAGGTTCAAGACTCAGAGTTCAAGCACAAACATGTCTCTAAGAAAAGAAAAACCATGCCTAAGTGGACAGAACAAGTGAAGGTGTATTTAGGAACATCTTCTGAGGGGTCTATGGAGGATGGTTATAGCTGGAGA…
PsWRKY43	rna-XM_051017611.1	Protein	MEENIKCELRQGKELAKQLHGQIFSSSSSSTSSPSSNSSSHEANEVLIDKILLSIEKAITMVKDNVGNFETKNVNLIGSHCSHGSPKSEVQDSEFKHKHVSKKRKTMPKWTEQVKVYLGTSSEGSMEDGYSWRKYGQKDILGAKFPRGYYRCTHRNAQGCLATKQVQKSEEDPMIYEITYKGRHTCIQSSHLNKPHSSKSNLKFGQNNSQLNQQIQPQEEKIQPTSQEKISTFDNKEDIFSSFNFSSPSIGSQNGDTNIFLETSVENKFMVNENNNNIFSESNVFTLSQFDWESIDLGPSESDISDIISYPNSVIDYSIDLDIFNNFNFDMDFSSNIYEL*
PsWRKY44	rna-XM_051018450.1	CDS	ATGGAAGGAGAAAGAGATGCTCCTAATTATGAACTTCAAGTTTCATTCACAAACACTCCTCAAACCATCCATGAAATGAGTTTTGTTCAATTTGAAGATAATCATGTTCTTAGCTTCTTGTCTCCATCTACACAATCTCAACCTTCTCAGCTTTCTCAATCTCTAAACTCCGGCGGCAGCTCCACCACCGCCGCTACCACTGCAGCTGTCTCAACAACCACCGCAGCCGCCGGATTCAGCCCTAACGATCTTGTCACTAGAACTCCTTGGAGTAATGAACAGGTGAGAACTCTAGATCCCAAAGCTGTTGTAAGTGATGAGAATTGCACTGGAAATACTAGTGATGGCAATAACACTTGGTGGAGGAGTGGAGGAAGTGAGAAGAACAAGGTGAAAGTG…
PsWRKY44	rna-XM_051018450.1	Protein	MEGERDAPNYELQVSFTNTPQTIHEMSFVQFEDNHVLSFLSPSTQSQPSQLSQSLNSGGSSTTAATTAAVSTTTAAAGFSPNDLVTRTPWSNEQVRTLDPKAVVSDENCTGNTSDGNNTWWRSGGSEKNKVKVRRKLREPRFCFQTRSDVDVLDDGYKWRKYGQKVVKNSLHPRSYYRCTHNNCRVKKRVERLSEDCRMVITTYEGRHNHSPCDDSNSSEHECFTSF*
PsWRKY45	rna-XM_051025874.1	CDS	ATGGAGTTTGAATTGATGGAATTTCCTAACAAAGAAGAAAAGAAAGCAATACTAGAAACTGCTTCAGATAGCATAAACTCACTCAACAATTTCATCGATTTTCTCTCTCACACACCTTCTAATCTAAACTCCGATCTCACAAACACCACCGTTGCTAACTTCAAAAACCTCTCCAACTTACTCAACCGTACCGGCCGTGCCCGCTTCCGTCGCGCTCCCCTCCCTCAACCGCCACAAAATCCCTCTCCCACTCCCACTCCCACTCCCTCTCCCTCCACCTCCACAACGCCACCTCAACTTCAACCTCCTCAGAACCACTCTCTAACTCTTGATTTCACTAAACCTAACATCCTGAGATCTAACCCTAAATCCTTAGATCTAGAATTCCCTAAAGAAGCC…
PsWRKY45	rna-XM_051025874.1	Protein	MEFELMEFPNKEEKKAILETASDSINSLNNFIDFLSHTPSNLNSDLTNTTVANFKNLSNLLNRTGRARFRRAPLPQPPQNPSPTPTPTPSPSTSTTPPQLQPPQNHSLTLDFTKPNILRSNPKSLDLEFPKEAFSVSSNSSFMSSAITTGDITGDGSVSNGKLGSSLFLNAVSAAKPPLSSTSLKNRCHEHSDNGSGKRSGSNKCHCIKKRKNRMKRTVRVPAVSSRIADIPSDEYSWRKYGQKPIKGSPYPRGYYRCSTVKECPARKKVERAMDDPTMLIVTYEEEHRHEIHTAMQENISGSMDLVVFESTLGGN*
PsWRKY46	rna-XM_051028712.1	CDS	ATGGAACCAACGTGCGTCGATACTTCTCTCAACCTCAACCTTGCCCCTTCTCAAGAAACAGACGTTGCTATGGTTGCTAAGGTTCTGGTTGAAGAGTTGGAGCGTCTAAGTAATGAAAATAAGAAGTTAACTGAGAGGTTAAACCTCATGTGCGACAATTATATTGCTTTGCAAAACCATTTAAACGAGTTCAAGAGTCAAGAAACAGTGATCACGCCATCGAGGAAGAGAAAGATTGATTGCATTGAAAATTGCACCACTACTTCTAAGGAAGAAACATTCAAACATAACTCTTGTCCGAAAATTTCTAAGGTTCTTGTTCGCACAGATGCATCCAACACCAGCTTATATGTGAGAGATGGATATCAATGGAGAAAATATGGTCAGAAAGTTACTAGA…
PsWRKY46	rna-XM_051028712.1	Protein	MEPTCVDTSLNLNLAPSQETDVAMVAKVLVEELERLSNENKKLTERLNLMCDNYIALQNHLNEFKSQETVITPSRKRKIDCIENCTTTSKEETFKHNSCPKISKVLVRTDASNTSLYVRDGYQWRKYGQKVTRDNPSPRAYFKCSFAPCCPVKKKVQRSVEDPNVLVTTYEGEHNHAHHQAQTSPSNQSETSTHNFVPSPLASTHDWVVPRKLVVDNGAQRSSIHQLLVQQLTTSLTRDPNFTTALATAISGTILDGWEKR*
PsWRKY47	rna-XM_051028814.1	CDS	ATGACAGATAAAAATCCATATTCACCTGACAGTGATTTCACCAACCAGTGGCCTTTGGAGCCTTCTGAGTACTTGAAATTTGACGATGATCAATGGCCAGATGATAATCCAGAGCCATTTCTTGCCGAACATGTCACCAACCAAGACAATGAATTAGTAGCTGATTTTGGAGGAAGTGGAAGCCGAATCGAAGGACCAGCTTCCAGGAGTGAAGGTGAGAAGAAGGAAGTTAAAGATAAAGTTGCATTCAAAACAAAGTCAGAGGTTGAGATTCTGGATGATGGATTCAAGTGGAGGAAGTATGGAAAGAAGATGGTAAAAAACAGCCCTAATCCAAGGAACTATTATAGATGTTCTAAAGATGGATGCCAAGTGAAAAAGAGAGTTGAGAGAGATGTG…
PsWRKY47	rna-XM_051028814.1	Protein	MTDKNPYSPDSDFTNQWPLEPSEYLKFDDDQWPDDNPEPFLAEHVTNQDNELVADFGGSGSRIEGPASRSEGEKKEVKDKVAFKTKSEVEILDDGFKWRKYGKKMVKNSPNPRNYYRCSKDGCQVKKRVERDVDDPSYVITTYEGTHTHPSFH*
PsWRKY48	rna-XM_051020736.1	CDS	ATGATGTCAACCACAAATATTGTTAACCACCACAGCTTGTTTGATGAAGAACAACAAGATCATGAGATCCCTATGCAGATGGGGTTCAATATTCCTTTCCCTCCAAACATGACTTTACCTCCTTTAGGTAATTGCCATGATCAATCTTTGAAAGGTGTAAGTGCGATAATAACTCCTGAAGCTGCAACATTCGCTGAAGCTTTACTAGCAACAGCTGTTCAAAAACCACGAGAATTCCAAGATCTTGCTTCTGGTTTTGGTTGTGGAGGAGGCCAAAACCTTGACTTAAACAGATCCAGAATGAATTCATGGGCATGGGGAGAAGTAAGTGATTGCTGGATAGGTAAAAGAAGTAATGGAGGAGATGATCATAATCATATAGGGGTTTCAGCAGCCATA…
PsWRKY48	rna-XM_051020736.1	Protein	MMSTTNIVNHHSLFDEEQQDHEIPMQMGFNIPFPPNMTLPPLGNCHDQSLKGVSAIITPEAATFAEALLATAVQKPREFQDLASGFGCGGGQNLDLNRSRMNSWAWGEVSDCWIGKRSNGGDDHNHIGVSAAIKMKKMKGRRKVREPRFCFKTMSDIDVLDDGYKWRKYGQKVVKNTQHPRSYYRCTQDSCRVKKRVERLAEDPRMVITTYEGRHAHSPSNELEESQTHSELANFFW*
PsWRKY49	rna-XM_051020757.1	CDS	ATGGACGTTTATTTCCAAAACCCTAACCCATTTTCTGGAGTTGATAATATACCCCCTCCTCTTTCCTCTGATTTCATTAACGTATCTGATTATCTAGTTCTTGATGATGATGTTGTTGCTAATCCAAACTCTAATTGGTCACTAAGTTCAGAAACTCCTGAATCATCGGATAAAGCAGGTTCCATCAATGATATTAATGTCATTAATCAAGGGTTTAGTGATGAGATTGAAACCTCTATCAACAACAACAGCAACAATAACATGAACATAAAACGCAAAAGTAGAGGGATGAATGAAACTACAGTGGAAGTGACTCCAAGGGTTACGTTTAGAACGAGATCGCAGTTTGAGATTATGGATGACGGATACAAATGGAGGAAGTATGGAAAGAAGTTTGTG…
PsWRKY49	rna-XM_051020757.1	Protein	MDVYFQNPNPFSGVDNIPPPLSSDFINVSDYLVLDDDVVANPNSNWSLSSETPESSDKAGSINDINVINQGFSDEIETSINNNSNNNMNIKRKSRGMNETTVEVTPRVTFRTRSQFEIMDDGYKWRKYGKKFVKNNSNPRNYYKCSCEGCGVKKRVERDREDTRYVLTSYDGVHNHESPCTLSYYAPPTMSLVYSNEWQLQQQASANSSSSNYSTNTN*
PsWRKY50	rna-XM_051021125.1	CDS	ATGACTGATGTTGTTTCTTCCAAGAAGAAGCTGCTCGTAAAGGAGCTTCTTCAGGGTCAAGAATATGCTACTCAGCTAAAGTTTCTGCTTAAGAATCGTGTTGGTTTAGGTTCTGATGGGTCTGCTTCGGCTAAGGAATTGGTGGATAGTTTGCTGAGATCTTTCTCTGAGACTATTTCTGTGATGACTTCTGAAGCTTGTGATTTTTCTGTGAATAACTCAGAGGAAAATGGTTCATTGGTGTCAGCTTCATGGAATGATGATATGAAATCTGAAGATTCAAGTGAGAGTAAGAAGAGATTGTTGCCTAACACGAAAGATCGAAGAGGTTCCTACAAAAGAAGAAAGACTGATGAGACAAGAACCATAGTCTCTACAACAACTGGTGATATTCATTCC…
PsWRKY50	rna-XM_051021125.1	Protein	MTDVVSSKKKLLVKELLQGQEYATQLKFLLKNRVGLGSDGSASAKELVDSLLRSFSETISVMTSEACDFSVNNSEENGSLVSASWNDDMKSEDSSESKKRLLPNTKDRRGSYKRRKTDETRTIVSTTTGDIHSWRKYGQKEILNSQFPRSYFRCTRKHDQGCKATKQVQLIQEDPETYQITYIGFHTCNATLHTPQMVTFSADTNWDTFHVNSQPLSMEVLTNYIQQDSPIITSERPIVKQEYPNNDDSTTTPRSDLTDDLFDANLWSDFKDFELSKPDTSVYSCSESQNLEIDFGVFSDFSNDLVYFDERHLL*
PsWRKY51	rna-XM_051022468.1	CDS	ATGGGAGATTCGAAGAGTCTGATACATGAGCTACTACAAGGATTGGAGTTGGCAAGAAAACTTAGAATTTATCTCAACGTATCTTCTTCTTCTTCCTCCATTGACGAAACACGTGAAGTTTTGATACATAAAATCATATCCACGTTCGAAAAGGCACTTGAAATTGTGAACCGTAAAGGACACGTTAATGTGGCTGAATCTTCACAACAACAGCAGCAACAACAACAACACCCTTCAGCCTCAGGAACACTAGCCATGATCAGAATGTTGGATTCACCACCTTTAAGCTCTAGTCCAAGAAGTGAAGACTCTGATAGAGATTTTAAGAGCCGTGATGATCACAATACTCCCCGAAAAAGAAATACTCTACCAATTAGATGGACAAAACAAATTAGAGTT…
PsWRKY51	rna-XM_051022468.1	Protein	MGDSKSLIHELLQGLELARKLRIYLNVSSSSSSIDETREVLIHKIISTFEKALEIVNRKGHVNVAESSQQQQQQQQHPSASGTLAMIRMLDSPPLSSSPRSEDSDRDFKSRDDHNTPRKRNTLPIRWTKQIRVTPGIAVEGPLDDGYIWRKYGQKDILGATHPRGYYRCTHRNIQGCLATKQVQRSDEDPTIFEITYRGNHTCTIGSASKVAVPIPTLNPNENQETNVNTNQQLMNLRTGLRVQTENLDFLDQSYAPLIHFHSNHVLESSFAENFNSPATSGISHFSMSSSPSVFPNMASEIIPSATSVANTPTTDLDFPFQQFLFDGENFTFDSSQFFP*
PsWRKY52	rna-XM_051024911.1	CDS	ATGGCCTCCTCTTTCTTCTCCGACCTCCTTAATTCCCCAACCAACAAAGACACCCTAAGAGACACCGAAAGACATCATCATCATCATCGTCATAACAATGTTTTGTTGGATCAAACCGATTCAGATTTACCCAAATTCAAGTCCACACCTCCTCCATCACTTCCTCTCTCTCCTACACCTCTCTTCTCTCCTTCTTACTTTTCCATCCCTCATGGCTTCTCCCTTTCCGAGCTTCTTGACTCTCCGGTTCTTCTCAACTCTTCTCATATTTTACCATCTCCAACAACTGGATCATTTGCTAATAATCAAAGCTTAAATTGGAAGAATAATTATGGCGAAAAGCAGCAAAATTTCAAGTCAGAAGATGAAACCTTGTCAAGTTTCTCCTTCCAAGCTCAA…
PsWRKY52	rna-XM_051024911.1	Protein	MASSFFSDLLNSPTNKDTLRDTERHHHHHRHNNVLLDQTDSDLPKFKSTPPPSLPLSPTPLFSPSYFSIPHGFSLSELLDSPVLLNSSHILPSPTTGSFANNQSLNWKNNYGEKQQNFKSEDETLSSFSFQAQPMLQTSTTNTAQNGWSFQETTKQDGLVSSGMDMSMVKTENSSSIHSFTQENNSVSGQNNHKRDYSNYQTQPQQQVQTLSRRSDDGYNWRKYGQKQVKGSENPRSYYKCTYPNCPTKKKVERALDGQITEIVYKGNHNHPKPVANKRNMNSMSSSSSSLANPPSSQFGNDMQMVLVATPENSSVSVGDDDFEQSSHKSGGDHEYCDDDQPHTKKWRIEGENEGISSGIGNGTVRQPRVVVQTTSDIDILIDGYRWRKYGQKVVKGNP…
PsWRKY53	rna-XM_051025304.1	CDS	ATGGATGCCGCCGGTGAACCTCAATTCCGGCAACAAACTCTCCGCGAGATGGAAGATAAACACCACGATCCAAATCAAACTGGGATAAAACCGGATTCTGCTTCCGACGGACCTTCCGCCTCCGGAAACACCACCGGAGCTAGATACAAGCTCATGTCCCCGGCCAAGCTCCCGATCTCTAGGTCGCCGGTTTTAACTATTCCTCCGGGACTAAGTCCGACTTCCTTTCTAGAATCACCAGTGCTACTCTCAAATATGAAGGTAGAACCGTCGCCTACAACAGGTTCTCTTCCTAGGCTTCAACAAACATCACATAGTTTTATGACTTCTTTCATGTCTGCTACGTTTCCTGTAACCACTGTATGCTACAATACTAATCCTGTTGATGACGGAAAATCC…
PsWRKY53	rna-XM_051025304.1	Protein	MDAAGEPQFRQQTLREMEDKHHDPNQTGIKPDSASDGPSASGNTTGARYKLMSPAKLPISRSPVLTIPPGLSPTSFLESPVLLSNMKVEPSPTTGSLPRLQQTSHSFMTSFMSATFPVTTVCYNTNPVDDGKSSFFEFKPHNRSNMVPANFDNHACEKSTQIDGQEKVQTFVSLPLVKSEMAVPSDEINLSSSPLQMVSSGASAHVEVELDESNPSGNIATGLQASQVDGRGNGLSVAADKVSDDGYNWRKYGQKLVKGCEFPRSYYKCTHPNCEVKKLFERSHDGQITEIVYKGTHDHPKPQPSRRYSGGNIMSVQEERSDRASLTSRDDKGFNNYGQMSHAAERDSTPELSPIATNNDSPEGAGFLPNRNNDEADEDDPFSKRRKMDLDIIPVVKPI…
PsWRKY54	rna-XM_051019964.1	CDS	ATGTTGTTTAAAGGAAAACGACTAATTGTAGATGAAGTGGATTTCTTTCCTGAGAAGAATATGAGTCCATTTAATAATGACCAAACACTGAACCTACAAATGGATCATCATCATCATCACGTAGATACTTGTTTAGATCTTCTCACAAAGATTTCTCCTAGCAACAAACCGGATGATGTCGAATCCGATGCAACCATTAAGAACAATAATAAGTATGTTGCCTTGACAGCTGAATTGCACCAAATGAATATTGAAAATCAGCATTTGAGAGATCTGGTTGAAAAACTCAGAATTAATTACAAAGACTTAGAAAAGCGTGTTGTATGGCTAAAGCAAAAACACTATAAACACGAGAAAAATGATGAACCTTCAGAGGAGAGAAAAAACATGGTTGAGTTG…
PsWRKY54	rna-XM_051019964.1	Protein	MLFKGKRLIVDEVDFFPEKNMSPFNNDQTLNLQMDHHHHHVDTCLDLLTKISPSNKPDDVESDATIKNNNKYVALTAELHQMNIENQHLRDLVEKLRINYKDLEKRVVWLKQKHYKHEKNDEPSEERKNMVELIECDRKTGKIGNGVILDRIDMDDNEISQAKTTTPSSNKVPRLNSDQASESMMKKARVSVRAKSEASMISDGCQWRKYGQKMAKGNPHPRAYYRCTMGTTCPVRKQVQRCADDSSVLVTTYEGQHDHPLPPAAKTMASTTTSAASMLLSGPMISADGLIESSSLPCSHNITLSASAPFPTITLDLTKTPTNNSSHGQFNIFQPILPHKFMSAPNIFGMDQKGSFADTVSAAATALTSDPKFPTALVAAITSIIGSNSNINKNDIAND…
PsWRKY55	rna-XM_051019965.1	CDS	ATGGAAAAAGAAGAAACCATAAGAAACTCTAGTGTTGTTCAAGTTCCACATTCTTCTTCTTCTTCTCAAGTCATGTTGTTTAAGGGAAAACAACCAATGGTGGATGAAGTGGATTTCTTTGCTATCAAGAATATGAGTCCATTTAATCATGAACAAATAGAGCATCATCATCACGTAGATACTTGTTTAGATCTTCTAACAAAGATTTCTCCTAGCAACAAACCCGATGACGTCGAATCTGATGCAACAATTAAGTATGTTGCCTTGGCAGCTGAATTGCACCAAATGAATGTTGAAAATCAGCATTTAACAGATCTGCTTGATAGACTCAGAATTAGTTACAAAGAGTTAGAAGAGCGTGTTCTACGCCTAAAGCAGAAACAAAATTCACAAGCTAAG…
PsWRKY55	rna-XM_051019965.1	Protein	MEKEETIRNSSVVQVPHSSSSSQVMLFKGKQPMVDEVDFFAIKNMSPFNHEQIEHHHHVDTCLDLLTKISPSNKPDDVESDATIKYVALAAELHQMNVENQHLTDLLDRLRISYKELEERVLRLKQKQNSQAKTTVRGWISNKVPRVVSDQASESMMKKARVSVRAKSEASMISDGCQWRKYGQKMAKGNPHPRAYYRCTMGTTCPVRKQVQRCGNDRSVLVTTYEGQHDHPLPPAAKTMASTTTSAASMLLSGPMISADGFIHPTMLESSSLPCSHNITLSASAPFPTITLDLTQSPTNNSSQGQFSLFQPILPQKFMSASNILGMENDSFVNTPNAATTAMTSNPEFQAALVAAITSFIESSSN*
PsWRKY56	rna-XM_051026759.1	CDS	ATGGCTGGGATTGATGAAAATGTTGGACTTAATGGTGATTGGGGTCTTCCGAATCCGAGTCCGAGAACCCTATTTTCTCGAATGCTTGATGAAGAGAGTAATAGTGTAACAAGACAAATCTCTGAACAATCTGAAAGTGATAGAATTGAGGTACAAGACGGTGATTCGGGTACCCAATTGAGCGATGCTAGTTATCGAACCGATCATAAGTTGAACTCGCGAGGGGGTCTTGTTGAAAGAATTGCTGCTAGAACCGGATTTAATGCTCCGAGGTTGAATACAGAAAGTATTAGATCTACAGAGCTTTCGCTCAATTCTGAGATTCAGTCTCCGTATTTGACTATACCGCCTGGTCTTAGTCCTACTACACTTTTAGATTCTCCCGTTTTCCTTGCGAAT…
PsWRKY56	rna-XM_051026759.1	Protein	MAGIDENVGLNGDWGLPNPSPRTLFSRMLDEESNSVTRQISEQSESDRIEVQDGDSGTQLSDASYRTDHKLNSRGGLVERIAARTGFNAPRLNTESIRSTELSLNSEIQSPYLTIPPGLSPTTLLDSPVFLANSLAQPSPTTGKFPFVSNGNMRSTELSSDDQQKSKLNGFNDMYAASFAFKPTPDSGPSFYHGAGRNINQTTLPQQTLHGFEASVQSQRVDATENKSSLHLKAEFSDSPPQKDNSAPMEDQAEEEGEQRVNGDTIVAGVGGTPSEDGYNWRKYGQKQVKGSEFPRSYYKCTHSNCPVKKKVERSHEGHITEIIYKGAHNHPKPPPSRRSGVGSANPHADMQVDNPEHVEAQGNIANWKLENLEATSAASAIAEYGNQSNNPQTQNGIT…
PsWRKY57	rna-XM_051026760.1	CDS	ATGGAAGATCAAGCAGAAGAAGAGGGAGAACAAAGAGTCAACGGAAACACAATTGTTGCTGGTGTTGGTGGTACTCCGTCTGAAGATGGATATAATTGGAAAAACTACGGTCGAACGCGAATTAAGAGTAGCGAGTTCCCACGAAGATACTTCAAATGCACCCATTCAAATTGTCCGGCTAAAAAGAAGGTAGTATATTCTCACGAGGGCCACATGACAGAGATCATCTATATGGTAGCACACAACCACCCGAAACCTCCTCCAAGTCGCTGGTCAGGCATAGGGTCAGCTAATCCTCATGCTGACATGCAAGTGGACAATCCCGAACATGTTGAAGCGACGTCAGCTGCATCTGCTATTGCTGATGAGTACGGCAACCAGTCCATCAATCTGCAAACT…
PsWRKY57	rna-XM_051026760.1	Protein	MEDQAEEEGEQRVNGNTIVAGVGGTPSEDGYNWKNYGRTRIKSSEFPRRYFKCTHSNCPAKKKVVYSHEGHMTEIIYMVAHNHPKPPPSRWSGIGSANPHADMQVDNPEHVEATSAASAIADEYGNQSINLQTQNGITHLDSGDAVDGSSTFSNEEQDGQGTHGSVSLGYDAEGDESKSKRRKLESFAEMIGSTRAICEPRVVVQTTSKVDILDDGYRWQKYGDKVVKGNLYPRSYYRCTNAGCTVRKHVERASHDLKSVITSYNGKHNHDVPAARSSRHVNANNASNAGQGQASGLLQNHAHRTEPSQIHNGMGRPSLGSFNFHGRQQLAHPHSFSFGMNQHLFNLAMSGLGPSSLMHMNPFMAQQQHQQQQRVANEMGIMLPNGDLMNHMPFGPHM*
PsWRKY58	rna-XM_051023285.1	CDS	ATGGAGAATCTTGGTTGGTTTCCTACAAATGGCAAAAAGGCAATGGAAGAAGAGCTTATTAGAGGACGTGACATGGCAAATCAATTACTAGAAGTACTTACTTTTGAAGATAAGTCTAATATTATTAGACAAGTCAAACGGTCAACCTCAAAATCATCAAAAGTGTTATCTAAAGATGTTGCTCAAGATCTTGTTCGAGAAGTGCTCAAATCATTGACAAATACACTTCTATATTTGAACAATAGAGAAGATTCAAATGATGATTCTATAGTAGTTAGAGATTTTTCTTTCTCAACCAATGGCCACAAGATGGAGGAGGATTTGGATGGAGCTTACATAGAACTTCAAACTCTCAACACCAAAAGTTCAAAGGGAACGAAAAAGAGAAAGTTATGTTCA…
PsWRKY58	rna-XM_051023285.1	Protein	MENLGWFPTNGKKAMEEELIRGRDMANQLLEVLTFEDKSNIIRQVKRSTSKSSKVLSKDVAQDLVREVLKSLTNTLLYLNNREDSNDDSIVVRDFSFSTNGHKMEEDLDGAYIELQTLNTKSSKGTKKRKLCSPTWEKTTSVLIDDGHTWRKYGQKMITNTKFFRSYYKCTNNDQQCKAMKHVQRTQENPPLYKTTYYGYHTCKSYIQSDTNWEPILSCHSSMLLSFDNNISNKQENLLPPSPPSPSLPLLISSKEDSIESIQDDNFPQNQLFPYENLQLCEFDVYTDYLTHGNILSLSESF*
PsWRKY59	rna-XM_051022120.1	CDS	ATGGAGAATCTTGGTTGGTTTCCTACAAATGGCAAAAAGGCAATGGAAGAAGAGCTTATTAGAGGACGTGACATGGCAAATCAATTACTAGAAGTACTTACTTTTGAAGATAAGTCTAATATTATTAAACAAATCAAAGGGTCAAACTCAAGATCATCAAAAGTGTTACCTAAAGATGTTGCTCAAGATCTTGTTCGAGAGGTACTTAAATCATTGACAAATACACTTTTGTTATTGAACAAGAGAGAAGACTCTAGTGATGTTCCTATAACAGTTAGAGAATTTTCTTTCTCAACCAATTGCCACAAGATGGAGGAGGATCTGGATGAAGCTTGCGAACAACTAAAAACTCTCAACACAGAAAGTCCAAAAGGAACGAAAAAGAGAAAGTTATCTGTA…
PsWRKY59	rna-XM_051022120.1	Protein	MENLGWFPTNGKKAMEEELIRGRDMANQLLEVLTFEDKSNIIKQIKGSNSRSSKVLPKDVAQDLVREVLKSLTNTLLLLNKREDSSDVPITVREFSFSTNCHKMEEDLDEACEQLKTLNTESPKGTKKRKLSVPTWEKTTSILIDDGHTWRKYGQKTIANSKFVRSYYRCTHSDQHCEAMKHVQRIQENPPLYKTTCYGYHTCKNYFQSNIIFEPVSSSDSSIILSFDNNIPSKQEDMLWSSPPLPPLSPVRVSSEGNHVEVMHVDHFSQNQFFLSENLQLWESDVYLNLLRDVNVLPPLSENLGILK*
PsWRKY60	rna-XM_051023290.1	CDS	ATGGAAAATGTTGTTTGGCTTTCTACAAATGGCAAAAAGGCAATAGAAGAAGAGCTTATAAGAGGACATGATATGGCAAATCAATTACTTGAAGTACTAACTTTTGATGATAAGTCAAATATTAGTATTAGGGAAGTCAAAGGGTCAAACTCACAATCATTATCAACCTTAATAGCCGGAGATCTTGTTCGAAAGATACTCAAATCATTGACAAATACTCTTTTGCTTTTGAACAACAATAAAGAGTTCAATGATGTTCCTGTATCAGGTAGAGATGTTTCTATCTCAAATAGTTATCACAAGATGGAGGTTGATTTGGATGGAGCTTACAAGAAACTCAAGATCCTCAACACCAAACAACAAAAAGGGTCGAACAAGAGAAAGTCAATTTCAGCAACT…
PsWRKY60	rna-XM_051023290.1	Protein	MENVVWLSTNGKKAIEEELIRGHDMANQLLEVLTFDDKSNISIREVKGSNSQSLSTLIAGDLVRKILKSLTNTLLLLNNNKEFNDVPVSGRDVSISNSYHKMEVDLDGAYKKLKILNTKQQKGSNKRKSISATWEKTTPILIDDGHTWRKYGQKRITKAKYYRSYYRCTHMNDQHCEAMKHVQRTQENPPLYTTTYYGYHTCKSNLEPILSSDDSSVLLSFDNNVLIKQEYQLPPPLPLPLPPLVASIKEDPLKEIHPNQLFLSENILSCNFEVYFDNVKHTTMLLSPESFEFENVYDQFGF*
PsWRKY61	rna-XM_051027305.1	CDS	ATGTACAAACGCAGATTCAACACTAAACCATTGTATGTTAGTGACCCTGATGAGCCTGAGCCCGAGCCCGAGCCCATCTCGGAAACTGAGCCTGCTTCTCCTTCTTGTGAAGACGCAAAAATTGAAGAACCGTCGCCTAAGAAAAGGAGGGAGATGAAGAAGAGGGTGGTGACTATACCGATTGCTGACGTGGAAGGATCTAAGAGCAAAGGAGAGACGTGTCCACCGTCAGATTCATGGGCCTGGAGAAAGTACGGTCAAAAGCCCATCAAAGGCTCCCCTTATCCCAGGGGATATTACCGATGTAGCAGTTCAAAAGGGTGTCCCGCTAGGAAACAAGTTGAGAGAAGCCGCGTGGACCCCACAAAGCTTCTCGTAACCTACGCCCATGACCACAAC…
PsWRKY61	rna-XM_051027305.1	Protein	MYKRRFNTKPLYVSDPDEPEPEPEPISETEPASPSCEDAKIEEPSPKKRREMKKRVVTIPIADVEGSKSKGETCPPSDSWAWRKYGQKPIKGSPYPRGYYRCSSSKGCPARKQVERSRVDPTKLLVTYAHDHNHSLPLPKSHSSSSTAVTVTVESPSPSPGDSSGECNTASPAATPQQEDLTVFATHPDFDLSGDSTVLLSHHHHHHAVFGWFDDVASTGVLVSPICGGVEDITLTMREEDESLFADLGELPECSTVFRKRNIPSAIQCSGITG*
PsWRKY62	rna-XM_051027511.1	CDS	ATGGATCCCAACAAGAACAAGAACAACAACATGTCTCCATCCAAAACAATCCCCTTTCAAGTCAACCTTAACTCTGATCATCAAAACAGACCCATCATTCGTGAATTGGATTTCTTCTCTCCAAATAACAACAACAACCATGCTTCTACTTCTGCACCTCCCAATCCTTATATACATGATCATTACACCCCTTCTCCTCCCTTTGAGATGAAAGTTAACACAAGTTTGAATCTTCTTACCACAAACACAAGCAGTGATCAATCAGTGGTGGAAGCTGATATATCAACTAGTTCACAAGACAGAAGACCTAACCTTGAGCTGGTTAATCTTCAAGCTGAGCTTGAGAGAAAGAAGGTGGAGAATCACCGGCTGAGGAACATGTTTGATGAGGCTAAGATG…
PsWRKY62	rna-XM_051027511.1	Protein	MDPNKNKNNNMSPSKTIPFQVNLNSDHQNRPIIRELDFFSPNNNNNHASTSAPPNPYIHDHYTPSPPFEMKVNTSLNLLTTNTSSDQSVVEADISTSSQDRRPNLELVNLQAELERKKVENHRLRNMFDEAKMNYNTLNMHLMSLMQKGKVEDCNEEELEEEKPNGNGGVLVRRQFIDLGLASNDSDAVDEPRSQDQSKSLANNVDEGSKDEELVFDHEKNESDRGNDRNDSPSNQVLAANSSPQSSVEQAEATMRKARVSVRARSEANMINDGCQWRKYGQKMAKGNPCPRAYYRCTMSIGCPVRKQVQRCAEDKSILVTTYEGNHNHCLPPAAKEMVHQTSSAARMLLSGPMTSPDGLMNPNFLTRTMFPSSSSIATISASAPFPTITLDLTQSPNN…
PsWRKY63	rna-XM_051027585.1	CDS	ATGAATACCAACAACAACAGCAACAACTATAACATGTCTCCACTCTCTGATCATCAAAACAAACCCATCATTCATGAATTCGATTTTTTCTCTCTAAATAATACCAACCATGCCTCTACTTCTGCACCCCCCCTTCATCATTGCACCCCTTCTTCTCTTACTGAATCCAAAGTAAACACTAGTTTGAATCTTCTTACCACAAACACAAGCAGTGATCAATCCATGGTGGAACCTGACATATCAAATAAGTCAGAAGACAAAAGAGATAAGCTTGAGCTTGATGTTCTTCAAGCTGAGCTTGAGAGAAAGAAGGCGGAGAATCACAGGCTGAGGAACATGTTTGACGAAGCCAAGATGAATTACGAGGCGCTGCAAATGCATATGTTGAGTTTGATGCAG…
PsWRKY63	rna-XM_051027585.1	Protein	MNTNNNSNNYNMSPLSDHQNKPIIHEFDFFSLNNTNHASTSAPPLHHCTPSSLTESKVNTSLNLLTTNTSSDQSMVEPDISNKSEDKRDKLELDVLQAELERKKAENHRLRNMFDEAKMNYEALQMHMLSLMQERSVEDCKEEEQEEEKPNGNGGVLIPRQIVDLAKDNEEGSKDEELVFDPDKEESDHENERNDSQVLAANNNTNNVSNFSAQTNVEEAEATMKKAKVSVRARSEANMVLQFHILVKIMEFIFWILSDANHYLLSQINDACQWRKYGQKMAKGNPFPRAYYRCTMALNCPVKKQVQRCAEDKSILVTTYEGNHNHALPPAAMEMVKQTSAAARMLLSGPMTSPDGLMNSNFLTRTVFPSSSSIATISASAPFPTITLDLTQSPNNPLQ…
PsWRKY64	rna-XM_051028558.1	CDS	ATGGATTATTCACCATGGATTAACACTTCCTTGGATCTCAATATTAACCCTCAAAGGCCTCATCTAGAAGCTCCTATAAATGGAATGGAAAACAATTTTTTCTCATTAGGGATGAGGAGCTCTTCTCCAAAAGAAGAGTCAAGTGGTGCTTTGGTGGAGGAGCTGAAACGAGTGAGTGCTGAAAACAAGAAGTTAACAGGAATGTTGACAGAGATGTGTGAGAATTACAACACATTGAGAAACAACTTGATGGAATATATGAAGAAGAATCCTGAAACTAAAGAGGTTATAAGTTCATCAAAGAAAAGAAAATCTGATGAAATAAGCACTAGTAACAACAATCTAATAGGAGTTAATGGAAACAACTCTGAGAGTAGTTCAAGTGATGAAGATCAATCA…
PsWRKY64	rna-XM_051028558.1	Protein	MDYSPWINTSLDLNINPQRPHLEAPINGMENNFFSLGMRSSSPKEESSGALVEELKRVSAENKKLTGMLTEMCENYNTLRNNLMEYMKKNPETKEVISSSKKRKSDEISTSNNNLIGVNGNNSESSSSDEDQSCKKPRELETCIKAKVSRVYFKTEASDSSLIVKDGYQWRKYGQKVTRDNPSPRAYFKCSFAPSCAVKKKVQRSVDDPSVTVATYEGEHNHPHPSQMEPTNNRCRNQMNSVAPSSAAAPSTVTLDWTKKTKCSNDSSYKNRMINSDSKMEIPQILVEQMASSLTKDVKFRAALAAAISGQMLHQN*
PsWRKY65	rna-XM_051030548.1	CDS	ATGACAGAGAGAAATCCAGTAGCAGCAAATTCATCATCACCTGACAGTGATTTTAGCAACCAGCAATGGTCTTTTGAACTCTCTGACTACTTGAGTTTTGATGACATTGATTGGCAACATGTTGATCCCACCACATATAATCACTCTTTTGTTTATCAACCCAATGATGTAGCAGGTGGCAGCAACAACATTGAGGGGTCTTCTACTTCTAATCATACCAGGGATACAAATACTACAATGAGTGGAACAGCCCTAACCCAAGGTACATATTGGAAGAATGAAGTTAAGGAAAGAATTGCATTCAAAACAATGACAGAGATTGAAATACTTGATGATGGTTACAGATGGAGAAAGTATGGAAAGAAAATGGTCAAGAACAACCCTAATCCAAGGAATTAT…
PsWRKY65	rna-XM_051030548.1	Protein	MTERNPVAANSSSPDSDFSNQQWSFELSDYLSFDDIDWQHVDPTTYNHSFVYQPNDVAGGSNNIEGSSTSNHTRDTNTTMSGTALTQGTYWKNEVKERIAFKTMTEIEILDDGYRWRKYGKKMVKNNPNPRNYYRCSVEGCPVKKRVERDNDDSRYVITTYEGMHTHPTSS*
PsWRKY66	rna-XM_051030549.1	CDS	ATGACAGAGAGAAATCCAGTAGCAGCAAATTCATCATCAACTGACAGTGATTTTAGCAATCAGCAACTGTCTTTCGAACTCTCTGACTACTTGAGTTTCGATGACATTGATTGGCAACATGTTGATCCCACCACATATAATCAATCGTTTGCTTATCAACCCAATGATGTAGCAGGTGGCAGCAACATTGAGTGGTCTTCTACTCATACCAGAGATACTAATAATATTAATAAGAGTGGAAGAGAGAATATTTGGAAGAATGAAGTTAAGGAAAGAGTTGCATTCAAAACAATGACAGAGATTGAAATACTTGATGATGGTTACAGATGGAGAAAGTATGGAAAGAAAATGGTCAAGAACAGCCCTAATCCAAGGAATTATTATAGGTGTTCTGTGGAG…
PsWRKY66	rna-XM_051030549.1	Protein	MTERNPVAANSSSTDSDFSNQQLSFELSDYLSFDDIDWQHVDPTTYNQSFAYQPNDVAGGSNIEWSSTHTRDTNNINKSGRENIWKNEVKERVAFKTMTEIEILDDGYRWRKYGKKMVKNSPNPRNYYRCSVEGCPVKKRVERDNDDSRYVITTYEGMHTHPTSS*
PsWRKY67	rna-XM_051029521.1	CDS	ATGGAATCAACATGCATCGACACTTCACTCAATCTTAACAACATCAATCTCCCTTCAACATACAAGGACGAAGTTTTGGTTGAAGAGTTACATCGTCTAAGTTGCGAGAACAAGAGACTAAGTGAAACATTGACAAACATGTGTGAGAGTTACGAAGCTATGCAAAAGCAATTGAGTCAATTGATGATGAATCAGAATTTAGAAAACCAAACACAAGAATCAAGGAAGAGAAAAATCGAGAGTGAAAGTTGCATGAACATGTTTGGTGGTGTTAGAGAGTGCAGCAATGTTAGTGATGAAGAATCATTGATGAAAAGACCTTGTAGGGATATTTCATCACCTAAGGCTTATAAGGTTCTTGTGAAGACAGAAGCATCTAGTAATAGCTTGTATGTGATG…
PsWRKY67	rna-XM_051029521.1	Protein	MESTCIDTSLNLNNINLPSTYKDEVLVEELHRLSCENKRLSETLTNMCESYEAMQKQLSQLMMNQNLENQTQESRKRKIESESCMNMFGGVRECSNVSDEESLMKRPCRDISSPKAYKVLVKTEASSNSLYVMDGYQWRKYGQKVTRDNPSPRAYFRCSKAPNCPVKKKVQKSLEDPTILVATYEGEHNHGHEKAEISMISSQCEEARLGSVHVSSPKQIMERTSPSMNLNLVDNVQKSSIQQFLVQQMATSLTNDPNFTTALANAISGRILDNANKARF*
PsWRKY68	rna-XM_051029522.1	CDS	ATGGATGAAAAGGTGAAAACTCTTGAATTAGAATTACAACATGTGAGAGAGGAGAACAATACTCTAAGATTCATGCTTGAAGTTATGAAGATCAAGTGCACAAATTTAGAATCACATCTTCAAGAGATCAACAAAGAAGAACACAAAGAGATCATAAATTCAAATCAATTTGGGTTATTATCAAACTTTGATACAAGAAAAAGAGCAAGACTAGAGCACTTTCCAACCGCCAAAAAACCATTACAAGTATTTGTCAAAACTCATCCTAATGATGAAAGTTTGATGGTAAAAGATGGTTATCAATGGAGAAAGTATGGACAAAAAGTTACCAAAGATAATGCTTCTCCTAGAGCTTACTTTAGGTGCTCAATGGCTCCTAGTTGCCCAGCAAAAAAGAAG…
PsWRKY68	rna-XM_051029522.1	Protein	MDEKVKTLELELQHVREENNTLRFMLEVMKIKCTNLESHLQEINKEEHKEIINSNQFGLLSNFDTRKRARLEHFPTAKKPLQVFVKTHPNDESLMVKDGYQWRKYGQKVTKDNASPRAYFRCSMAPSCPAKKKVQKSLHDKSIIVATYDGEHNHGVSNDSFKSSSSTLNDSSISTYNKLSTILNGKETINTRIRDNVKQQQFGYEKHIMIEEYASSLIKDPDFTTVLVKAIAKTITGQEHMRQGLNLNLNLSEE*
PsWRKY69	rna-XM_051029523.1	CDS	ATGGATGAAAAGGTGAAAACTCTTGAATTAGAATTACAACATGTGAGAGAGGAGAACAATACTCTAAGATTCATGCTTGAAGTTATGAAGATCAAGTGCACAAATTTAGAATCACATCTTCAAGAGATCAACAAAGTAGAACACAAAGAGATCATAAGTTCAAATCAAATTGGGTTATTACCAAACTTTGATACAAGCAAAAGAGCAAGACTAGAGCACTTTCCAACCGCCAAAAAACCATTACAAATGGTAAAAGATGGTTATCAATGGAGAAAGTATGGACAAAAAGTTACCAAAGATAATGCTTCTCCTAGAGCTTACTTTAGGTGCTCAATGGCTCCTAGTTGCCCAGCAAAAAAGAAGGTGCAAAAAAGCTTACATGATAAGTCTATCATTGTT…
PsWRKY69	rna-XM_051029523.1	Protein	MDEKVKTLELELQHVREENNTLRFMLEVMKIKCTNLESHLQEINKVEHKEIISSNQIGLLPNFDTSKRARLEHFPTAKKPLQMVKDGYQWRKYGQKVTKDNASPRAYFRCSMAPSCPAKKKVQKSLHDKSIIVATYDGEHNHGVSNDPFKPSSSALNDSSIPNIKIEEYASSLIKDPDFTAVLANAVAKTITGQEHKRLGLNLNLNLSEE*
PsWRKY70	rna-XM_051030179.1	CDS	ATGGCAGTGGAACTCATGGGGTTCCCAAAATTAGATGAACAAAAAGCTATCCAAGAGGCTGCATCAGAAGGTCTCAAAGGCATGGAACACCTGATCCTAACCCTTTCTCATCAACCAACTCAATTAAACACTCAACTCACCGACCTCACCGTTTCCAAGTTCAAAAAACTCATCTCTTTACTTAACCGAACCGGTCACGCCCGGTTCAGACGAGCCCCGGTTCAACCTCCACCGGTTCAACTTCAATCCACACTTTCTTCATCTTCTCTTCCTCCTCCTCCTCCTCAACCACAGACTTCTACGCCGAAGCAGTTTCCTTCTCCGCCACCGTCACTCTCACCGCCACTTGCACCGACACCAATTTCCATCCGTCACGCGCCCTCCACCTTCCCCCAACCG…
PsWRKY70	rna-XM_051030179.1	Protein	MAVELMGFPKLDEQKAIQEAASEGLKGMEHLILTLSHQPTQLNTQLTDLTVSKFKKLISLLNRTGHARFRRAPVQPPPVQLQSTLSSSSLPPPPPQPQTSTPKQFPSPPPSLSPPLAPTPISIRHAPSTFPQPQHHSLTLDFTKPNDVVLSSNAKNSIVELEFSKDTATFSVSSTSSFMSSAITGDGSVNGKQGSSIFLNPAATPAISGGKPPLSSAPSKKRCHDHGEHSDDVSGSNKCHCVKRRKNRVKRTVRVPAISSKTADIPPDEFSWRKYGQKPIKGSPYPRGYYKCSTVRGCPARKHVERAPDDPTMLIVTYEGEHRHAIQAAMQENAAGIVGLVFEST*
PsWRKY71	rna-XM_051032247.1	CDS	ATGGAACACAACAACAACAAAAGCCAAAAAATGAATTCTGAAGCTGGTCCCTCTGCCAATCACAGCACTAGGGAGAAAATGTTTCACTTCGATTTAAATGAACTTCCTGATTCTGATTATTCTGAGGATTCTCCTGATGATTGCCACGTGGCAACAAGAGAAGATGCAGAGCCCCAAGGTGATGATGAAGTTGAGAAATCAGTGTCTGATTTTTCATTTCCTATTCTCGAAGGACGTGTTGTTTCAGAAGATGAAGTGAGTGTGGAAAACTATAAGAATCCGGTGGTTAACTCTGATGAAATTCGTAGGGCTTTGAAAGGGAAAATGCCGATGAGTTATTCTGTAGGTGGTTGTTCCAGAGAAGTTAATGCTTATACAGAAGCTGCTGCTGCTGTTCTT…
PsWRKY71	rna-XM_051032247.1	Protein	MEHNNNKSQKMNSEAGPSANHSTREKMFHFDLNELPDSDYSEDSPDDCHVATREDAEPQGDDEVEKSVSDFSFPILEGRVVSEDEVSVENYKNPVVNSDEIRRALKGKMPMSYSVGGCSREVNAYTEAAAAVLGDDDDDDDEDDDEEVVKDMSTDEDDEVPDEPSSDEGSAIEGILMLHGQDPDGASGSRFQSKRKRDFSEYYKPPCTRIGGAGPKTVIQVESNKDIVDDGYRWRKYGRKEIKGNPNNPRGYYRCTSQTCNARKQVERDAKNSKYVIVSYEGIHNHGLPPTKPKSPTPTPTPTPTPTPTPTPTPTPTPTQTPSSNTTTPAVRGNTIKPSRPILPFPPASSLSPYPHYANFGLIPGYRPYGMMNYMWPNNSHFYNMARKSNTAVPSYGSV…
PsWRKY72	rna-XM_051032125.1	CDS	ATGGAGGAAGTTGAACAAGCTAGTAGAACAGCTGTTGAAAGCTGTCATAGAGTTCTGAGTATGTTATCTCAACCAAGAGATCAAGTTCATCATAAGAATTTAATGGTGGAAACTGGTGAAGCTGTGAATAGGTTCAAGAAAGTTGTGTCTTTGCTTCATAATGGAATGGGTCATGCAAGAGTTAGGAAGTTTAGGAATCCGAAACAAGTTCCTTTTCCTCAAAATGTTTTCTTAGACAATCCCGTTTGCAAGAAACCGAACAATCATCGCACCAAAAAAGTTCACTTTGGTCAAACTACTTATCCTGAGAATTCGGTTCAGGAACTCGGATTGACCGTGAGAAATCCAAATCCAAATCCAAATCCAAATCCAAACACTTCTTTGGAATTGAGCTCTAAT…
PsWRKY72	rna-XM_051032125.1	Protein	MEEVEQASRTAVESCHRVLSMLSQPRDQVHHKNLMVETGEAVNRFKKVVSLLHNGMGHARVRKFRNPKQVPFPQNVFLDNPVCKKPNNHRTKKVHFGQTTYPENSVQELGLTVRNPNPNPNPNPNTSLELSSNGKSPLPLAQQAASTHYPFFQHQQQQRLMMQQQQHQQQQQMKHQAEMMFRRNNINSVNLNFDNTTSGTLTMSSTRSFISSLSIDASVANLDGSSFHLVGAPISSDQNSQQHKRKCSARGDEGNLKCGSSSKCHCSKKRKHRVKRSIKVPAISNKLADIPPDDYSWRKYGQKPIKGSPHPRGYYKCSSMRGCPARKHVERCLEEPTMLIVTYEGEHNHPKVPTQSANA*
PsWRKY73	rna-XM_051032045.1	CDS	ATGGAGAAGAAAGAGATGGCTGTGATGAGTGTGAAGAGTGAAGAAGATGTTGTTGTTGGTGTTGGTGGTGGTGGTTCTTCATCTTTGCTAAACGGTTTTCAGTTTTCAAGCGTGTTTGATTTCTATGAGGTAGAAAAAAGCTCTTCTTTAGGGTTTATGGAGTTACTGGGTGTGGAAAACTATAGTTCTTTGCTTGATGTACCGCAACTATCAACCATGAGTCATCATCAAACTACAGTTAAGTCTTCATCTGATACTAATGGAAAAGAGTGTTCTGAGGTTTTGAATCATCTTCCTCAAACTCCTAACTCTTGCTCGATTTCATCGGCCTCTAGTGAAGCAGTTAATGATGAACAACATAATAAGATTCTTGTTGACCAAGTCCAAGAAGATGAAGAT…
PsWRKY73	rna-XM_051032045.1	Protein	MEKKEMAVMSVKSEEDVVVGVGGGGSSSLLNGFQFSSVFDFYEVEKSSSLGFMELLGVENYSSLLDVPQLSTMSHHQTTVKSSSDTNGKECSEVLNHLPQTPNSCSISSASSEAVNDEQHNKILVDQVQEDEDEEEEEKQKTSKQLKTKKTNQKRQREPRFAFMTKSEVDHLEDGYRWRKYGQKAVKNSPFPRSYYRCTTVSCNVKKRVERSYTDPTIVVTTYEGQHIHPSPAMSRSAFAGVQIPPPNAVSGGFPTNFGSVLQGNYLSQYQQQQHHQHQHQQLLVNTLSSLSHPYHQERKLCNPGTSSFLRDHGLLQDVVPSHMLKEE*
PsWRKY74	rna-XM_051031739.1	CDS	ATGGATGAAGATTGGGATTTGTTTGCCATAGTTAGAAGTTGTCAACCAGCTACCAATAATACTACAAGCAATAGTTCTATGCCATCTTCTTCCACTTCTGATCTCAAGGTAGAATTAGAATATGATGCATTTTCTTTTCCCAATATAGTGCATCCTATAACCAATGAGATTCAAGAGCTAAACCAATTATTCACATCTTTTAACCCCACCAACACCACTACTACCACTAGTGCTCATGGTATCAATCCCTATTCCCCTACTCATATGGCAAAATGCATTGGACAGCAACAAAACCACCTTCCCCCTATTAATTCCTCTTCCATTTGGCCTAACTTTGTGCAAGAAGCCTCCACCTTCAACAAATTCCATAACCAACATAATCAAGTACAAACAATCCAG…
PsWRKY74	rna-XM_051031739.1	Protein	MDEDWDLFAIVRSCQPATNNTTSNSSMPSSSTSDLKVELEYDAFSFPNIVHPITNEIQELNQLFTSFNPTNTTTTTSAHGINPYSPTHMAKCIGQQQNHLPPINSSSIWPNFVQEASTFNKFHNQHNQVQTIQKQEFQAPQIIQPQTPRSRKRKSQQGKMVCHVTADNLSADLWAWRKYGQKPIKGSPYPRCSSSKGCTARKQVERSNTEADMFIVTYTGDHNHPKPTHRNSLAGSTRTKSPTIHQPTSISCQANNANSSSSSLGASVEEEEDMEVEMETDEEGEEGCEL*
PsWRKY75	rna-XM_051032433.1	CDS	ATGATTAATGGTGATTGGGATCTCTTTTCCATTATGCATAGTTGCAACGCTACCTCCTTAACTCCTTCATCCGCCATATCTGAAACATCACCTCACATTCAAACAACTTTTAAAACTTCACCTCACACCCTAACCACCACCACCACGAATAAGATTATATCACTTCAAAATCACACACCACACTTTGATGATTTTACTTTGTCCTATGAAAATAACCCGGACCTTTTTTCTATGTTGAAATCAAATGATTTTCTACCTCTCGAAAATGTTATACCTAATTCCAATCCTACCCCCACAAATCCTATAAGGATCCCCACCACCATTTCTTCCAACACCAATATATCTGCCATCATTACCCCTGTCACTACTAACACCACTTTCACGACTCCCACCCTCACC…
PsWRKY75	rna-XM_051032433.1	Protein	MINGDWDLFSIMHSCNATSLTPSSAISETSPHIQTTFKTSPHTLTTTTTNKIISLQNHTPHFDDFTLSYENNPDLFSMLKSNDFLPLENVIPNSNPTPTNPIRIPTTISSNTNISAIITPVTTNTTFTTPTLTTTIPTTTSASPIFTTIVNINTSINGTNHYPTILDFPIFIGQQQIKPNNNNQTIFPEPSANIEITTAHFDLAYNHPSVLREIQRKCNQLPIQVPQTSFGVMPNTLSRHPNRKFWKRKNNNVKILECHLSAEKIKEDPWTWRKYGEKIIKGSSHPRSYYKCSSFNVCSAKKIVEKSKTKENTYVVTYKGHHNHKEPKRKHKFDIDTFRNNSSKEGLSTAKIVESSSNVRNMDSSNVVITHFDQTENINTQILSTQSKVLYPKNELTKN…
PsWRKY76	rna-XM_051045669.1	CDS	ATGGAGAATGAATGTAACTGGGAGCAAAACACACTCATCAATGAACTAATTCAGGGGATGGATGTGGCGAAGAGATTGAAGGAAGAGTTGAGAACACCGTATTCCCTCGACACAAGGGATTTGCAGGTGCAGATGATACTATCTTCTTACGAAAAGGCTCTGCAAATTCTACGATATAATGAATCAGCTTCTAAGTCGCAGACTGTGACTCCAGTCATAACTTCTTTACCTCAGTCCCCGGTGTCGACCAATGGGAGTCCGCTGAGCGAAGACTTTGATGCGACCTTTCAAGATCGCAAAGAAGTTAAAAACAAATCGAAGAAAAGAAAGGTTGTGCCCAAATGTATTGATCAGATAAGAGTGAGCTGTGAAAGTGGCTTTGAAGGACCACATGAAGAT…
PsWRKY76	rna-XM_051045669.1	Protein	MENECNWEQNTLINELIQGMDVAKRLKEELRTPYSLDTRDLQVQMILSSYEKALQILRYNESASKSQTVTPVITSLPQSPVSTNGSPLSEDFDATFQDRKEVKNKSKKRKVVPKCIDQIRVSCESGFEGPHEDGFNWRKYGQKDILSAKHPRSYYRCTFRNTQNCWATKQVQRSDEDPTIFDITYRGKHTCSQGNNAIVPYKPQDIKKQEKPHSQINDIHHAQQSQERFTNFSNTLTVKTDNLGNEEMARPFTFPSTSFGYTTQENHSWVPSTLENDSFLSSLFQTHLLSPATPESNYFSSPTFHMNDFDGFYNMPHSESDIPDMISTNTSVTNSPIPNFHFPLDPVEIDPNFPFNTSGFFS*
PsWRKY77	rna-XM_051044400.1	CDS	ATGGATGAGCTTGCATTCTTAATGGATTGGGATTTGGAAGCGATCAATGAAACTCCAACAACCAACACCAACACTTATTTTTCTCAATTATTCTCTGAGTTGCAACATGATGAGTTGTTATTTGCCAATTTTCCTGAATTTTCAGAAACCGCTAATGTTCTTATTGATGAATTTCAAGAACTTTGCAAACCTTTCTACCCTCTTTCATCTCAAACAGTTGTTACAAACTCTATGATTCTCCCTAAAGAGCTTGAAGAAGTCAAAGAAATTAAAGTTTCAGATCAGAAATTAGCTTCTCAAGATCTGCAAGTTTCTGCAGTTTCTAAATGTAAAAAAAGCAAGAAAAGCAAGAGCAAGAGTATAGTGAAGAAAGTAACAGCAGTGGATGGCACTCTTTGT…
PsWRKY77	rna-XM_051044400.1	Protein	MDELAFLMDWDLEAINETPTTNTNTYFSQLFSELQHDELLFANFPEFSETANVLIDEFQELCKPFYPLSSQTVVTNSMILPKELEEVKEIKVSDQKLASQDLQVSAVSKCKKSKKSKSKSIVKKVTAVDGTLCDAWAWRKYGQKPIKGSPYPRSYYRCSSSKGCLAKKQVEKNHLDPRVYLVTYTAEHNHAQPTRRNSLAGSTRKNNLLATNSSTARLEKIQDEVTVMTSVQMMVKDEEDHHLLEWLEGAQLCDDGWIPNKELDEYFIGLDKCQ*
PsWRKY78	rna-XM_051040292.1	CDS	ATGGAGAAACATGAAGTGTTATTGCCTATCTCATCTTCACTTGATGCTTCTCCTTTTGAACCTAATCCGGGTAGTGGCTCTAATGTTCATGTTCAAAATGAAGAGTTTCTAAAATCTAAAAGGAAGGAGACATTGAGCGAGAGAAGTGGCAAGGAAACAATGAAGCACAAATATGTATTTCAAACAAGGAGTCAGATTGATATACTAGACGATGGGTTCAGGTGGAGAAAGTATGGGGAAAAGTTGGTGAAAAATGGCAAATTCCCCAGGAGTTACTACAAATGCTCTTATCGAGGATGCAATGTAAGAAAACAAATCCAAAGACATTCCAAAGACGAGCAGATCGTGGAAACAACTTATGAAGGGATGCATGTTCACCCTGTCGAAAAGACAGCTGAA…
PsWRKY78	rna-XM_051040292.1	Protein	MEKHEVLLPISSSLDASPFEPNPGSGSNVHVQNEEFLKSKRKETLSERSGKETMKHKYVFQTRSQIDILDDGFRWRKYGEKLVKNGKFPRSYYKCSYRGCNVRKQIQRHSKDEQIVETTYEGMHVHPVEKTAESFDQILRSFITSNQLNNVTPI*
PsWRKY79	rna-XM_051041213.1	CDS	ATGTCTGAAATTGTTATTAACAATTTATTTGAGGAGCATAATCCTCAACAAATGGGGTTCATTCCTTTCCCAACAAACCTAACTTTCCCTTCTTTGGGTTGCAATAATCAATCTTTGAAAGCTTTCACTTCCATAGCTTCTTCACTTACATCTGAAATATCATCAGATTCTACATCGCAAACCCTACTCACAACAACCACTCCTCAAAAATCAAAAGAATACCTCACTCCAAGCGTTCAAGCTGCAACTACTCAATTCATATCCTTGCATAGATCAACTATAAATCCATGGGCAATATTAGGAGGAGGAGTAGGTGATCATTACTTCAATAATAATGATAAGAGAAGTGGAGTAGTTCATGATAATTATCATTTGGGGGTTTGTTCTAGCATGAAGATG…
PsWRKY79	rna-XM_051041213.1	Protein	MSEIVINNLFEEHNPQQMGFIPFPTNLTFPSLGCNNQSLKAFTSIASSLTSEISSDSTSQTLLTTTTPQKSKEYLTPSVQAATTQFISLHRSTINPWAILGGGVGDHYFNNNDKRSGVVHDNYHLGVCSSMKMKKMKGRKKVREPRFCFKTLSADVDVLDDGYKWRKYGQKVVKNTQHPRSYYRCTQENCRVKKRVERLEEDPRMVITTYEGRHVHTPSNDLEESQNNSQFESFLW*
PsWRKY80	rna-XM_051044614.1	CDS	ATGGATTTTTATTTTGTAAACCCTCATCCTAATCCCAATTTTGGTTACTCTACTCATATGAACCATCATGTTCCTTCTTCCTCTTCTCATGAGTTTGTAGTATCCGATTATCTCATGCTTGATGATATTTGGATTGATCAAACACGACATGATCAAGAATCTAGGTCACAAAGTATTGAATCATTAGAGAAAGTAACCTTCGATGATGTCAATCATGAACTTGAACTCAATGATGCAACCTCTAACAACAATAACATAAAGTACAAAAATGGGAGTATTAAAGGAAAAAAGGGAGAAGTGGGGCCAAAGATAGCATTTAGAACAAGATCAGAGATTGAGATTATGGATGATGGATACAAATGGAGGAAGTATGGAAAGAAGTCTGTGAAGAATAATCAC…
PsWRKY80	rna-XM_051044614.1	Protein	MDFYFVNPHPNPNFGYSTHMNHHVPSSSSHEFVVSDYLMLDDIWIDQTRHDQESRSQSIESLEKVTFDDVNHELELNDATSNNNNIKYKNGSIKGKKGEVGPKIAFRTRSEIEIMDDGYKWRKYGKKSVKNNHNLRNYYKCSSVGCNVKKRVERDRDDSSYVITTYEGVHNHDIPFTSYCGQISFQHYDA*
PsWRKY81	rna-XM_051043699.1	CDS	ATGAAAAGTAAATTCAAAAACCCATATACACCTCAAGAAGAAGACACTTACATGTCTCAAGATTCCCCTCCTTCTTCCACCACATTAAACATCGATGGCTCAGTCACTTCCATCTCTTCACCATCAAAGAAAAGCAGAAGAGCCATAAACAAAAGGGTAGTGCAAATCCCAATCAAGGAACCTCAAGGATCAAGGCTTAAAGGAGAGAGTAATACCCCACCGTCCGATTCATGGGCATGGAGAAAGTACGGTCAGAAACCCATCAAAGGTTCCCCTTATCCAAGAGCGTACTACAGGTGTAGCAGTTGCAAAGGTTGTCCAGCGAGGAAACAAGTGGAGAGAAGCCGCGTGGACCCCACAATGCTCGTCATAACCTATTCCTCAGACCACAACCACCCA…
PsWRKY81	rna-XM_051043699.1	Protein	MKSKFKNPYTPQEEDTYMSQDSPPSSTTLNIDGSVTSISSPSKKSRRAINKRVVQIPIKEPQGSRLKGESNTPPSDSWAWRKYGQKPIKGSPYPRAYYRCSSCKGCPARKQVERSRVDPTMLVITYSSDHNHPWPVSRNTTRLAVKKTEPDPVEPEEKFTGNLVGDELGWLGEMDTTSSALLESSIMAEFDADVGSLMLPMGEEDELLFADLGELPECSTVFRRGLLDGRRRLTAP*
PsWRKY82	rna-XM_051038087.1	CDS	ATGTCTGATGAACCTAAACAACCCTACTTCCAAAACTTCATCCTAGATCATCAAACAACAACAACAGATCAAGGATCTAACAACATGTATTGTGAAAAACAATTATCTACCTTTCCTAATTTATATGACTCTTCATCTTCACAACCTAATTGCTTTGATCCATCCTCTTATAACATGAGTTTCACAGAATGTTTACAAGGAACTAACATGGATCACTACAATTCATCCCTTGCTAACTCTTTTGGAGTACTATCTCCTTCTTCATCAGAGGTTTTTTCATCTGTTGATCAAGGAAACCAGCAAAAACCAGAAGTGGGTGCTGATCAAACCCTTGCTAACTCATCTGTCTCTAACTCCTCATCTTCTGAAGCTGGTGTAGCAGAAGAAGATTCAGGAAAA…
PsWRKY82	rna-XM_051038087.1	Protein	MSDEPKQPYFQNFILDHQTTTTDQGSNNMYCEKQLSTFPNLYDSSSSQPNCFDPSSYNMSFTECLQGTNMDHYNSSLANSFGVLSPSSSEVFSSVDQGNQQKPEVGADQTLANSSVSNSSSSEAGVAEEDSGKRKKNGQVIKEEQGQQDNTKNGNNKVDKKKGEKKQKEPRFAFMTKSEVDQLEDGYRWRKYGQKAVKNSPYPRSYYRCTTQKCTVKKRVERSYEDPTTVITTYEGQHNHPVPTSLRGNAAAMFTPSLLSAPTPFSYGSNFPQDFLLHMHHHHNNTFNISSQPSSTNSASVAASIFSHNNNVNNSLLHQYQQQQQLVPDQYGLLQDIVPSMFLNN*
PsWRKY83	rna-XM_051040730.1	CDS	ATGGAAATTGATCTTTCATTGAAGATAGATAGTAATGATTTCGAGCAAGAAGTTGAAAATCATGAACATGTTAAAGAGGATGAGAAGGAAGAAGCTCACGAAACTACAGCTGGTGAAATTGAAGATGATGATAACACAAAAATAAAAGAGTTAACTGCTTTAGAAATGGAGATGGAAAGCATGAAAGAAGAAAACAAAGCATTGAGGAAAGTGGTGGAACAAACAATGAAAGATTACTATGATCTGCAAACAAAATTTTCAGTCATCCAAGAAAATAATAATAATAAAAATAAAAGAAAGAATCATCATCATCCTCATCAACAACTTTCTCTCTCACTACAAGAGAATAATGCAACAACAAGTGATGAAGGGCCCTCAAGATTAACTCATGAGATTTTC…
PsWRKY83	rna-XM_051040730.1	Protein	MEIDLSLKIDSNDFEQEVENHEHVKEDEKEEAHETTAGEIEDDDNTKIKELTALEMEMESMKEENKALRKVVEQTMKDYYDLQTKFSVIQENNNNKNKRKNHHHPHQQLSLSLQENNATTSDEGPSRLTHEIFSKNIERASSPLILSNSDDSISESDLGLSLRLQTRTCEKDNEGNKEGKKEQLGGFESVQNKIQRVHELPGITAHPAYSPPNRKARVSVRARCETATMNDGCQWRKYGQKIAKGNPCPRAYYRCTVVPGCPVRKQVQRCIDDMSILITTYEGTHNHPLPVGATAMASTASAAASFMLLDSSNLNSDYGYTSQQTFNPYINNTFHHAFNASSNIRSINPNDPSQGIVLDLTNNNNLNEPRRFSMAGSSSSGSIAADQPRFPWLQNKYQQ…
PsWRKY84	rna-XM_051043297.1	CDS	ATGGTAGGGGGTGGAAATGGAGAGTGGCCTGGTGGGGGGTTTAGTCCGGGTCCGATGACTCTGATTTCGAGCTTGTTTGGAGATAACGATGACGGTAAGACATTCTCAGAGCTTCTCGCCGGTGCTATGTTGGATGTGGAGCATGGAGGAGGAAGAGACGGTGGCTTGTCACCGTTGGCCATGTTTGCTTCTCCACCTCAGCAATCACTAGCACAAGCCTATTCAAATGTTCAAAACCAATTTGAACATCCATTTTCTTCATCAATAGTGCCTACAAATACCTCATTCACACAACTTCAAGCAGTTACATTCAACAACATTGCACAACAACGCATACCAAACTCTAAGGAACCAATAGCAAAATCTGTTGATTATTCCTCTAACACAGAACAAACATCA…
PsWRKY84	rna-XM_051043297.1	Protein	MVGGGNGEWPGGGFSPGPMTLISSLFGDNDDGKTFSELLAGAMLDVEHGGGRDGGLSPLAMFASPPQQSLAQAYSNVQNQFEHPFSSSIVPTNTSFTQLQAVTFNNIAQQRIPNSKEPIAKSVDYSSNTEQTSQQSCSVNVDKANDDGYNWRKYGQKQVKGCEFPRSYYKCTHPSCPVKKKVERDLVDGHVTQIIYKGEHIHERPRPSKLTEDNSNVQQELLGTSDSDEEKDHETEKNYEPDRKRRSAVSKPRIIVQTISDVDLLEDGYKWRKYGQKVVKGNPHPRSYYKCTSPGCNVRKHIERVSTDPKAVMTTYEGKHNHDVPAAKTNSHTIANNNNASQLKSQNVILAMHNVDRRGQQQPSAVARLRLKEEHKA*
PsWRKY85	rna-XM_051040437.1	CDS	ATGGATAATAGTGATGGTGATCTATTTTCCGGTTTTCATGGCTTCAAAAGTAACACCTATACTTCTCCTACCACCATTTTTGAAACTCTTCCTCCACCTCACACCTTAACAACAACCTCCACCAATACCAATAACATTATATATCCTCCAAACACCACACCATCTTACTTTGATGATTTTTCTTTAACCCAAGAAAATATATCAGTCAGTTTTTCCCCACTTAAACCAACTGATTTTATAGAGCTAGACAAATTGAAAATCAATTTCAATCCCAACACTATTATCCCTTCCCACACCACAACTGCACCCATTACCATCACCCCCACCACTACTATCCTCGCTACCCCGACCACCATTAATACTACAAGCATTCATGTCCCTACCCACATAACCACCACT…
PsWRKY85	rna-XM_051040437.1	Protein	MDNSDGDLFSGFHGFKSNTYTSPTTIFETLPPPHTLTTTSTNTNNIIYPPNTTPSYFDDFSLTQENISVSFSPLKPTDFIELDKLKINFNPNTIIPSHTTTAPITITPTTTILATPTTINTTSIHVPTHITTTTITNTINHNSNQKSNFFDFPTVIRERNMQPTNITEAEKFIPNFNPTTIIPIPIINNLTTDIPTPIRATFTNPDLPSNIFIPSSTTTTPSITTMINTNTSCHGTNNHPMIYYFPKPFEQQEIQQNQNNQLSSLKPAACIKITTAHFDLAYNHPSVSKHYARECDQLPNLQPQTSSKILSNTDPQGVLCKNRKRKFDNQKIVEWHMSVEKLGEDPWEWRKYGHKPIKGSQHPRDYYICNTFKDCLAKKQVEKKPNKENIYIVTYIGEH…
PsWRKY86	rna-XM_051040985.1	CDS	ATGGATAATGATGATTGTGGTCTATTTTCCATTGTGCATAGCTGCAAAGCTAATGCCTATACTTCTCCTACCACCATTCTTGAAACTCTTCCTCCACCTAAAATCTTAATAACCACCTCCACCACTCCCAATAACATCATAGCTCCTAAAAACGCCACACCATCTTACTTTGATGATTTTTCTTTAACCCAAGAAAATAGATTAGTCAGTTTTTCCCCACTTAAACCAAATGATTTTATAGAACTAGACAAATTAAAAATCAATTTCAATCCCACCACTATTATCCCCGCCCACACCACAACTATCCCTAATATCATCACCCCCACCACTACTACCCTAGCTACCCCGACCACCATTACTACAACCAGCATCCATGTCCCTACCCACATAAGCACCACT…
PsWRKY86	rna-XM_051040985.1	Protein	MDNDDCGLFSIVHSCKANAYTSPTTILETLPPPKILITTSTTPNNIIAPKNATPSYFDDFSLTQENRLVSFSPLKPNDFIELDKLKINFNPTTIIPAHTTTIPNIITPTTTTLATPTTITTTSIHVPTHISTTTITRRINHDSNQISNLFDFPTLIREQQMQQIDITGPEKTKSNFNPTTIIHIPSINNLTTNIPTPISSTFTNPNLSTNIFTPNATTIAPSITTMINTNTSCHGTNNYHEIYNFPNLFEQQHIHRNQNNQLSALKSVDCIGITTAHFDLAYNHPSISKKYAKESNQLPIIQPHTGSQILSYTDPQGELSKKRKKVFNNQKIVEWHMSIEKLSEDPWKWRKYGKKPIKGSQHPRLIVSTTTLDKVSLVKLKKNRTTTDVTLS*
PsWRKY87	rna-XM_051041724.1	CDS	ATGGTTATCAGAGAGAGTGGACTCAACAACAACCCTATTGTTCTCAATTTCAGTGAAACTAAGTCGAAACATAGTCCAACAACAAACAACATGGATTCTTCGTCACTCACCAACACTCCTTTCCAAGTCAACCTTAGTCCCTCCTCAGAAAATCATCAAGCAGTAACCGAGTTTGATTTCTTTAAGGATTACAACAACAATGATCATACTAAGGTTGTTGTCTCTCCATCTGCTTATGCCGATGCTGCTGCCTCTGTCTTTGACATTGATCGTACCAACGTGCCATCTTTTCTGGATTTCAAACTATGCCTTGGCACTGGTCTCGATCTCAGTCTCAAAGCTGTTGCTACCAATGATGCTGCTGGTGATCAAGATGAGGATAACCTGTCATCTAAATCC…
PsWRKY87	rna-XM_051041724.1	Protein	MVIRESGLNNNPIVLNFSETKSKHSPTTNNMDSSSLTNTPFQVNLSPSSENHQAVTEFDFFKDYNNNDHTKVVVSPSAYADAAASVFDIDRTNVPSFLDFKLCLGTGLDLSLKAVATNDAAGDQDEDNLSSKSDDENTKNEMAVLRGKLARMKKENGRLSLMVEQLQTDYDMLQMNFEKVMQGEKAEEVEEQEGFDGKIEKKRKLEDGEASVPRDLLKLELAINADVEIDPEPSSSRTLSSDRLESPPEKNIEVSSTELVLSKNGNASDEEKEEDGKEIEREDSPIPHAERIQRMSPPNYAPNFVDADATSRRARVSVRTRSEGNTVSDGCQWRKYGQKMAKGNPSPRSYYRCTMAAGCPVRKQVQKSAEDKTVVVTTYEGYHNHTLPAAAREMAHTIA…
PsWRKY88	rna-XM_051045092.1	CDS	ATGTCTTTTAGTTTCTACAACAACAACCTTTTCAACACCACCAATAACCTTACCACAACCTTTGATATTGCTAAACTTGTTGGAACTTCTCCTCAACTCAAAACTCACGATGAAGATAATTTTGAACTTGATGAAGCAATTTATAACACTTCTTATTCTGATTTTCCACCTGGCTTTAGTCCTTCAGAGTTATTGAATTCACCTTCATTTCTTTCTCCTTCAAATAATATTCCTTCATCTTATACCAGCGAACCTTCTTGTGGCCAAATCATCAACCAACAACATAACAAGGACTTAGAAGACAGAAACTTCTCTGAGCTATCTTTTCAAACACAAAAACAAAACTTGCATGAACCTTTTCAATCTTCAACAACTATGTATCAAGTGGAAGAGCCAATA…
PsWRKY88	rna-XM_051045092.1	Protein	MSFSFYNNNLFNTTNNLTTTFDIAKLVGTSPQLKTHDEDNFELDEAIYNTSYSDFPPGFSPSELLNSPSFLSPSNNIPSSYTSEPSCGQIINQQHNKDLEDRNFSELSFQTQKQNLHEPFQSSTTMYQVEEPIKKHDTLTFNESNASMSIKEQKRSEEDGYKWRKYGEKQVKGSENPRSYYKCTNPICLMRKKVERSLEGHVTKIVYKGSHNHPKPQCTKRKTSSQSLHQPFSSSNNSLISDLSFGEDEFEQTSQTSFSGGDYNELGIEAKRWKGENENDSYCYSTEGNGPVKEARVVVQTTSEIDILDDGYRWRKYGQKVVKGNPNPRSYYKCVIQGCPVRKHVERAAHDMKEVITTYEGKHNHDVPLGRGSSSYNINKTSLNNNNNTTCNVTPIKPS…
PsWRKY89	rna-XM_051038196.1	CDS	ATGGATTTTTCATCATATATCAACACTTCCTTGGATCTCAACATCATCCCTTATAGACCTCATCAACAAATTCCAAAGAAGGAGGTGGAAACAAACTTTTTCTCCTTGGGGATGGCCAACTTTTCTGTCAAAGATGAGTCCGTTGATGAATTGGAAGAGGAACTGAAAAGGGTGACAGCAGAAAACAAGAAATTGGTGGAAATGCTGTCGGTGGTTTGTGAAAACTACAACTCTTTGAGAAGCCATTTGATGGAATATATGAGTAGAAATCCTGAGAAGGAACTTAGTACATCGTCGAAGAAAAGAAAATCCGAAAGCAGCAATAATAATAACAGTAATTTGATTGGAGTTAACAATGGAAACTCTGAAAGTAGTTCTACCGATGAAGAATCGTGTAAG…
PsWRKY89	rna-XM_051038196.1	Protein	MDFSSYINTSLDLNIIPYRPHQQIPKKEVETNFFSLGMANFSVKDESVDELEEELKRVTAENKKLVEMLSVVCENYNSLRSHLMEYMSRNPEKELSTSSKKRKSESSNNNNSNLIGVNNGNSESSSTDEESCKKPREQEIVKAKISRAYVRTEASDTGLIMKDGYHWRKYGQKVTRDNPCPRAYFKCSFAPSCPVKKKVQRSVDDQSMLVATYEGEHNHPQPAPLESNSGSTRSASLSSIPCLASPISSAPKVVTLDLTNSKTSKDSKSNEPRKDSPKVPKNLVEQMATSLTTDPNFRAALVAAISGRLMHNN*

## Sheet: WRKY gene information
	Table S1 List of the 89 PsWRKYs genes identified in this study
Group	Gene	Gene ID	Protein length	Mw(KDa)	pI	Location	Domain	Predicted Subcellular location（WoLF PSORT）	Predicted Subcellular location（Cell-PLoc）
Ⅱb	PsWRKY1	rna-XM_051046937.1	425	47726.8	8.23	Chr1	WRKY	Nucleus	Nucleus
Ⅱc	PsWRKY2	rna-XM_051015585.1	391	42781.6	5.79	Chr1	WRKY	Nucleus	Nucleus
Ⅱe	PsWRKY3	rna-XM_051016049.1	505	55915.2	6.04	Chr1	WRKY	Nucleus	Nucleus
Ⅱe	PsWRKY4	rna-XM_051018330.1	471	52748.4	8.61	Chr1	WRKY	Nucleus	Nucleus
Ⅱe	PsWRKY5	rna-XM_051018337.1	487	54817.8	9.25	Chr1	WRKY	Nucleus	Nucleus
Ⅱb	PsWRKY6	rna-XM_051018730.1	565	60717.3	7.71	Chr1	WRKY	Nucleus	Nucleus
Ⅱe	PsWRKY7	rna-XM_051020887.1	215	23423.1	5.15	Chr1	WRKY	Mitochondrion	Nucleus
Ⅰ	PsWRKY8	rna-XM_051047543.1	416	45873.1	5.32	Chr2	WRKY	Nucleus	Nucleus
Ⅰ	PsWRKY9	rna-XM_051047690.1	545	59763.2	7.6	Chr2	WRKY	Nucleus	Nucleus
Ⅱc	PsWRKY10	rna-XM_051047870.1	303	34556.9	6.46	Chr2	WRKY	Nucleus	Nucleus
Ⅱc	PsWRKY11	rna-XM_051052608.1	261	29826.5	8.8	Chr2	WRKY	Nucleus	Nucleus
Ⅰ	PsWRKY12	rna-XM_051048682.1	595	66120	6.39	Chr2	WRKY	Nucleus	Nucleus
Ⅱc	PsWRKY13	rna-XM_051048686.1	260	30516.5	6.55	Chr2	WRKY	Plasma membrane	Chloroplast
Ⅲ	PsWRKY14	rna-XM_051048858.1	240	26621.2	9.07	Chr2	WRKY	Nucleus	Cell wall
Ⅲ	PsWRKY15	rna-XM_051048860.1	335	37804.6	5.6	Chr2	WRKY	Nucleus	Nucleus
Ⅰ	PsWRKY16	rna-XM_051049872.1	433	47552.3	6.96	Chr2	WRKY	Nucleus	Nucleus
Ⅱc	PsWRKY17	rna-XM_051049911.1	293	32288.5	6.07	Chr2	WRKY	Nucleus	Nucleus
Ⅱd	PsWRKY18	rna-XM_051050848.1	276	30491	9.54	Chr2	WRKY	Nucleus	Chloroplast
Ⅱb	PsWRKY19	rna-XM_051061505.1	462	50817.1	6.05	Chr3	WRKY	Chloroplast	Nucleus
Ⅱc	PsWRKY20	rna-XM_051061555.1	292	32843.7	7.15	Chr3	WRKY	Nucleus	Nucleus
Ⅱe	PsWRKY21	rna-XM_051061563.1	248	27978.8	5.15	Chr3	WRKY	Nucleus	Nucleus
Ⅰ	PsWRKY22	rna-XM_051054716.1	444	49493.9	8.22	Chr3	WRKY	Nucleus	Nucleus
Ⅰ	PsWRKY23	rna-XM_051056052.1	710	79116.4	5.47	Chr3	WRKY	Nucleus	Nucleus
Ⅱc	PsWRKY24	rna-XM_051058442.1	205	23544.6	8.82	Chr3	WRKY	Nucleus	Nucleus
Ⅱe	PsWRKY25	rna-XM_051056112.1	330	36194.9	5.59	Chr3	WRKY	Nucleus	Nucleus
Ⅲ	PsWRKY26	rna-XM_051056442.1	299	33985.8	5.68	Chr3	WRKY	Nucleus	Chloroplast
Ⅲ	PsWRKY27	rna-XM_051056443.1	301	34120	5.71	Chr3	WRKY	Nucleus	Chloroplast
Ⅰ	PsWRKY28	rna-XM_051056550.1	534	59593.2	6.79	Chr3	WRKY	Nucleus	Nucleus
Ⅱb	PsWRKY29	rna-XM_051058497.1	329	36834.8	5.22	Chr3	WRKY	Nucleus	Nucleus
Ⅱc	PsWRKY30	rna-XM_051057448.1	159	18123.3	9.25	Chr3	WRKY	Nucleus	Extracellular
Ⅱb	PsWRKY31	rna-XM_051059116.1	588	65259.8	7.29	Chr3	WRKY	Nucleus	Nucleus
Ⅰ	PsWRKY32	rna-XM_051057951.1	515	56518.8	7.7	Chr3	WRKY	Nucleus	Nucleus
Ⅱb	PsWRKY33	rna-XM_051064770.1	498	54379	5.74	Chr4	WRKY	Nucleus	Nucleus
Ⅰ	PsWRKY34	rna-XM_051064882.1	501	54509.1	8.9	Chr4	WRKY	Nucleus	Nucleus
Ⅱd	PsWRKY35	rna-XM_051065086.1	321	35080.8	9.97	Chr4	WRKY	Nucleus	Nucleus
Ⅱb	PsWRKY36	rna-XM_051065271.1	374	41346.7	7.95	Chr4	WRKY	Nucleus	Nucleus
Ⅱc	PsWRKY37	rna-XM_051014289.1	488	53364.3	5.36	Chr4	WRKY	Nucleus	Nucleus
Ⅱc	PsWRKY38	rna-XM_051062568.1	303	33665.5	5.64	Chr4	WRKY	Nucleus	Nucleus
Ⅱc	PsWRKY39	rna-XM_051014291.1	486	53115.4	6.18	Chr4	WRKY	Nucleus	Nucleus
Ⅱb	PsWRKY40	rna-XM_051015055.1	615	67176.9	6.15	Chr4	WRKY	Nucleus	Nucleus
Ⅱd	PsWRKY41	rna-XM_051015735.1	332	36033.7	9.81	Chr4	WRKY	Nucleus	Nucleus
Ⅱe	PsWRKY42	rna-XM_051017550.1	324	35327.7	5.47	Chr4	WRKY	Nucleus	Nucleus
Ⅲ	PsWRKY43	rna-XM_051017611.1	341	38551.6	5.53	Chr4	WRKY	Nucleus	Chloroplast
Ⅱc	PsWRKY44	rna-XM_051018450.1	228	25675.2	7.63	Chr4	WRKY	Nucleus	Nucleus
Ⅱd	PsWRKY45	rna-XM_051025874.1	317	34956.3	9.38	Chr5	WRKY	Nucleus	Nucleus
Ⅱa	PsWRKY46	rna-XM_051028712.1	262	29486.2	8.37	Chr5	WRKY	Nucleus	Nucleus
Ⅱc	PsWRKY47	rna-XM_051028814.1	154	17684.4	5.14	Chr5	WRKY	Nucleus	Nucleus
Ⅱc	PsWRKY48	rna-XM_051020736.1	238	27017.5	8.2	Chr5	WRKY	Nucleus	Chloroplast
Ⅱc	PsWRKY49	rna-XM_051020757.1	219	24787	5.13	Chr5	WRKY	Nucleus	Nucleus
Ⅲ	PsWRKY50	rna-XM_051021125.1	315	35875.7	5.05	Chr5	WRKY	Nucleus	Nucleus
Ⅲ	PsWRKY51	rna-XM_051022468.1	341	38183.5	6.18	Chr5	WRKY	Nucleus	Nucleus
Ⅰ	PsWRKY52	rna-XM_051024911.1	521	58407.1	6.86	Chr5	WRKY	Nucleus	Nucleus
Ⅰ	PsWRKY53	rna-XM_051025304.1	593	65164.2	6.38	Chr5	WRKY	Nucleus	Nucleus
Ⅱb	PsWRKY54	rna-XM_051019964.1	410	45521.5	7.66	Chr5	WRKY	Nucleus	Chloroplast
Ⅱb	PsWRKY55	rna-XM_051019965.1	367	40447.8	7.7	Chr5	WRKY	Nucleus	Nucleus
Ⅰ	PsWRKY56	rna-XM_051026759.1	689	75317.3	5.96	Chr5	WRKY	Nucleus	Nucleus
Ⅰ	PsWRKY57	rna-XM_051026760.1	399	43932.5	6.94	Chr5	WRKY	Nucleus	Nucleus
Ⅲ	PsWRKY58	rna-XM_051023285.1	303	34899.2	5.93	Chr5	WRKY	Nucleus	Chloroplast
Ⅲ	PsWRKY59	rna-XM_051022120.1	309	35428.2	6.17	Chr5	WRKY	Nucleus	Nucleus
Ⅲ	PsWRKY60	rna-XM_051023290.1	303	34757.5	6.76	Chr5	WRKY	cytoplasm	Chloroplast
Ⅱe	PsWRKY61	rna-XM_051027305.1	275	30000.4	5.78	Chr5	WRKY	Nucleus	Nucleus
Ⅱb	PsWRKY62	rna-XM_051027511.1	519	57240	5.41	Chr5	WRKY	Nucleus	Nucleus
Ⅱb	PsWRKY63	rna-XM_051027585.1	471	52489.4	5.01	Chr5	WRKY	Golgi apparatus	Nucleus
Ⅱa	PsWRKY64	rna-XM_051028558.1	317	35401.8	8.91	Chr5	WRKY	Nucleus	Nucleus
Ⅱc	PsWRKY65	rna-XM_051030548.1	172	19703.4	5.51	Chr6	WRKY	Nucleus	Extracellular
Ⅱc	PsWRKY66	rna-XM_051030549.1	166	19182.9	5.58	Chr6	WRKY	Nucleus	Nucleus
Ⅱa	PsWRKY67	rna-XM_051029521.1	281	31738.9	7.53	Chr6	WRKY	Peroxisome	Nucleus
Ⅱa	PsWRKY68	rna-XM_051029522.1	255	29261.2	8.93	Chr6	WRKY	Nucleus	Chloroplast
Ⅱa	PsWRKY69	rna-XM_051029523.1	211	23830.2	8.84	Chr6	WRKY	Nucleus	Nucleus
Ⅱd	PsWRKY70	rna-XM_051030179.1	346	37384.5	9.64	Chr6	WRKY	Nucleus	Nucleus
Ⅱb	PsWRKY71	rna-XM_051032247.1	508	55677	4.95	Chr6	WRKY	Nucleus	Nucleus
Ⅱd	PsWRKY72	rna-XM_051032125.1	360	40584.9	9.89	Chr6	WRKY	Nucleus	Nucleus
Ⅱc	PsWRKY73	rna-XM_051032045.1	329	36919	6.21	Chr6	WRKY	Nucleus	Nucleus
Ⅱe	PsWRKY74	rna-XM_051031739.1	291	32379.6	5.76	Chr6	WRKY	Nucleus	Nucleus
Ⅱe	PsWRKY75	rna-XM_051032433.1	488	54977.8	8.37	Chr6	WRKY	Nucleus	Nucleus
Ⅲ	PsWRKY76	rna-XM_051045669.1	363	41561.1	5.69	Chr7	WRKY	Nucleus	Nucleus
Ⅱe	PsWRKY77	rna-XM_051044400.1	275	31303.5	5.63	Chr7	WRKY	Nucleus	Nucleus
Ⅱc	PsWRKY78	rna-XM_051040292.1	155	17952.2	9.18	Chr7	WRKY	Nucleus	Nucleus
Ⅱc	PsWRKY79	rna-XM_051041213.1	237	27039.5	9.03	Chr7	WRKY	Nucleus	Nucleus
Ⅱc	PsWRKY80	rna-XM_051044614.1	191	22168.4	6.4	Chr7	WRKY	cytoplasm	Extracellular
Ⅱe	PsWRKY81	rna-XM_051043699.1	237	26345.7	7.62	Chr7	WRKY	Nucleus	Nucleus
Ⅱc	PsWRKY82	rna-XM_051038087.1	346	38703.3	6.41	Chr7	WRKY	Nucleus	Nucleus
Ⅱb	PsWRKY83	rna-XM_051040730.1	476	53024.4	5.84	Chr7	WRKY	Nucleus	Nucleus
Ⅰ	PsWRKY84	rna-XM_051043297.1	378	41967.6	8.56	Chr7	WRKY	Nucleus	Nucleus
Ⅱe	PsWRKY85	rna-XM_051040437.1	419	47407.3	8.57	Chr7	WRKY	Nucleus	Extracellular
Ⅱe	PsWRKY86	rna-XM_051040985.1	393	43982.9	9.18	Chr7	WRKY	Nucleus	Chloroplast
Ⅱb	PsWRKY87	rna-XM_051041724.1	559	60554.9	4.94	Chr7	WRKY	Nucleus	Nucleus
Ⅰ	PsWRKY88	rna-XM_051045092.1	472	53488.8	6.21	Chr7	WRKY	Nucleus	Nucleus
Ⅱa	PsWRKY89	rna-XM_051038196.1	314	34950.2	8.74	Chr7	WRKY	Nucleus	Nucleus
