# Supplementary material for: Genome-wide identification, structural characterization and gene expression analysis of the WRKY transcription factor family in pea (Pisum sativum L.)
Source: BMC Plant Biol. 2024 Feb 16;24:113. doi: 10.1186/s12870-024-04774-6 (PMC10870581; doi:10.1186/s12870-024-04774-6)
Supplement: Supplementary file 2 — Supplementary Material 2 [file 12870_2024_4774_MOESM2_ESM.xlsx]

## Sheet:  Pisum sativum
Table S2 Analysis and distribution of conserved motifs in PsWRKY proteins
Motif	Width	Best possible match
1	22	DJLDDGYRWRKYGQKVVKGNPY
2	29	PGCPVRKQVZRSSEDPSIVITTYEGEHNH
3	8	PRSYYRCT
4	21	KKKGZKKVREPRVAVQTRSEV
5	21	KPSDDGYNWRKYGQKQVKGSE
6	23	DGHITEIVYKGTHNHPKPQPTRR
7	41	ALEAELZRVKEENKRLREMLEEVKINYNALQMQLMEJMQKE
8	29	LVEQVATAJTKDPNFTAALAAAISSIIGG
9	29	PLPPAAKAMASTTSAAASMLLSGSMTSAD
10	50	QQQIKPNNNNQLVSPKPAANIEITTAHFDLAYNHPSVLKEIQRECNQLPI
