# Supplementary material for: Genome-wide identification, structural characterization and gene expression analysis of the WRKY transcription factor family in pea (Pisum sativum L.)
Source: BMC Plant Biol. 2024 Feb 16;24:113. doi: 10.1186/s12870-024-04774-6 (PMC10870581; doi:10.1186/s12870-024-04774-6)
Supplement: Supplementary file 3 — Supplementary Material 3 [file 12870_2024_4774_MOESM3_ESM.xlsx]

## Sheet: plantCARE_output_PlantCARE_1453
Table S3 Cis-regulatory elements in the promoter region of PsWRKYs in this study
Gene name	Function
PsWRKY54	auxin-responsive element
PsWRKY54	auxin-responsive element
PsWRKY55	auxin-responsive element
PsWRKY7	auxin-responsive element
PsWRKY50	auxin-responsive element
PsWRKY51	auxin-responsive element
PsWRKY58	auxin-responsive element
PsWRKY45	auxin-responsive element
PsWRKY62	auxin-responsive element
PsWRKY64	auxin-responsive element
PsWRKY46	auxin-responsive element
PsWRKY73	auxin-responsive element
PsWRKY76	auxin-responsive element
PsWRKY8	auxin-responsive element
PsWRKY10	auxin-responsive element
PsWRKY10	auxin-responsive element
PsWRKY14	auxin-responsive element
PsWRKY15	auxin-responsive element
PsWRKY15	auxin-responsive element
PsWRKY11	auxin-responsive element
PsWRKY25	auxin-responsive element
PsWRKY28	auxin-responsive element
PsWRKY32	auxin-responsive element
PsWRKY32	auxin-responsive element
PsWRKY20	auxin-responsive element
PsWRKY37	cis-acting element involved in defense and stress responsiveness
PsWRKY40	cis-acting element involved in defense and stress responsiveness
PsWRKY4	cis-acting element involved in defense and stress responsiveness
PsWRKY4	cis-acting element involved in defense and stress responsiveness
PsWRKY6	cis-acting element involved in defense and stress responsiveness
PsWRKY54	cis-acting element involved in defense and stress responsiveness
PsWRKY55	cis-acting element involved in defense and stress responsiveness
PsWRKY49	cis-acting element involved in defense and stress responsiveness
PsWRKY7	cis-acting element involved in defense and stress responsiveness
PsWRKY50	cis-acting element involved in defense and stress responsiveness
PsWRKY50	cis-acting element involved in defense and stress responsiveness
PsWRKY59	cis-acting element involved in defense and stress responsiveness
PsWRKY58	cis-acting element involved in defense and stress responsiveness
PsWRKY56	cis-acting element involved in defense and stress responsiveness
PsWRKY64	cis-acting element involved in defense and stress responsiveness
PsWRKY46	cis-acting element involved in defense and stress responsiveness
PsWRKY68	cis-acting element involved in defense and stress responsiveness
PsWRKY70	cis-acting element involved in defense and stress responsiveness
PsWRKY70	cis-acting element involved in defense and stress responsiveness
PsWRKY74	cis-acting element involved in defense and stress responsiveness
PsWRKY74	cis-acting element involved in defense and stress responsiveness
PsWRKY74	cis-acting element involved in defense and stress responsiveness
PsWRKY73	cis-acting element involved in defense and stress responsiveness
PsWRKY73	cis-acting element involved in defense and stress responsiveness
PsWRKY89	cis-acting element involved in defense and stress responsiveness
PsWRKY78	cis-acting element involved in defense and stress responsiveness
PsWRKY78	cis-acting element involved in defense and stress responsiveness
PsWRKY85	cis-acting element involved in defense and stress responsiveness
PsWRKY83	cis-acting element involved in defense and stress responsiveness
PsWRKY83	cis-acting element involved in defense and stress responsiveness
PsWRKY87	cis-acting element involved in defense and stress responsiveness
PsWRKY81	cis-acting element involved in defense and stress responsiveness
PsWRKY88	cis-acting element involved in defense and stress responsiveness
PsWRKY1	cis-acting element involved in defense and stress responsiveness
PsWRKY9	cis-acting element involved in defense and stress responsiveness
PsWRKY14	cis-acting element involved in defense and stress responsiveness
PsWRKY17	cis-acting element involved in defense and stress responsiveness
PsWRKY11	cis-acting element involved in defense and stress responsiveness
PsWRKY25	cis-acting element involved in defense and stress responsiveness
PsWRKY28	cis-acting element involved in defense and stress responsiveness
PsWRKY29	cis-acting element involved in defense and stress responsiveness
PsWRKY29	cis-acting element involved in defense and stress responsiveness
PsWRKY19	cis-acting element involved in defense and stress responsiveness
PsWRKY21	cis-acting element involved in defense and stress responsiveness
PsWRKY38	cis-acting element involved in defense and stress responsiveness
PsWRKY33	cis-acting element involved in defense and stress responsiveness
PsWRKY35	cis-acting element involved in defense and stress responsiveness
PsWRKY54	cis-acting element involved in gibberellin-responsiveness
PsWRKY54	cis-acting element involved in gibberellin-responsiveness
PsWRKY49	cis-acting element involved in gibberellin-responsiveness
PsWRKY59	cis-acting element involved in gibberellin-responsiveness
PsWRKY51	cis-acting element involved in gibberellin-responsiveness
PsWRKY45	cis-acting element involved in gibberellin-responsiveness
PsWRKY61	cis-acting element involved in gibberellin-responsiveness
PsWRKY61	cis-acting element involved in gibberellin-responsiveness
PsWRKY63	cis-acting element involved in gibberellin-responsiveness
PsWRKY64	cis-acting element involved in gibberellin-responsiveness
PsWRKY84	cis-acting element involved in gibberellin-responsiveness
PsWRKY77	cis-acting element involved in gibberellin-responsiveness
PsWRKY8	cis-acting element involved in gibberellin-responsiveness
PsWRKY27	cis-acting element involved in gibberellin-responsiveness
PsWRKY49	cis-acting element involved in light responsiveness
PsWRKY51	cis-acting element involved in light responsiveness
PsWRKY58	cis-acting element involved in light responsiveness
PsWRKY52	cis-acting element involved in light responsiveness
PsWRKY57	cis-acting element involved in light responsiveness
PsWRKY61	cis-acting element involved in light responsiveness
PsWRKY62	cis-acting element involved in light responsiveness
PsWRKY74	cis-acting element involved in light responsiveness
PsWRKY74	cis-acting element involved in light responsiveness
PsWRKY72	cis-acting element involved in light responsiveness
PsWRKY85	cis-acting element involved in light responsiveness
PsWRKY85	cis-acting element involved in light responsiveness
PsWRKY1	cis-acting element involved in light responsiveness
PsWRKY22	cis-acting element involved in light responsiveness
PsWRKY26	cis-acting element involved in light responsiveness
PsWRKY28	cis-acting element involved in light responsiveness
PsWRKY20	cis-acting element involved in light responsiveness
PsWRKY33	cis-acting element involved in light responsiveness
PsWRKY2	cis-acting element involved in low-temperature responsiveness
PsWRKY43	cis-acting element involved in low-temperature responsiveness
PsWRKY7	cis-acting element involved in low-temperature responsiveness
PsWRKY50	cis-acting element involved in low-temperature responsiveness
PsWRKY52	cis-acting element involved in low-temperature responsiveness
PsWRKY61	cis-acting element involved in low-temperature responsiveness
PsWRKY64	cis-acting element involved in low-temperature responsiveness
PsWRKY69	cis-acting element involved in low-temperature responsiveness
PsWRKY69	cis-acting element involved in low-temperature responsiveness
PsWRKY70	cis-acting element involved in low-temperature responsiveness
PsWRKY70	cis-acting element involved in low-temperature responsiveness
PsWRKY66	cis-acting element involved in low-temperature responsiveness
PsWRKY82	cis-acting element involved in low-temperature responsiveness
PsWRKY86	cis-acting element involved in low-temperature responsiveness
PsWRKY80	cis-acting element involved in low-temperature responsiveness
PsWRKY76	cis-acting element involved in low-temperature responsiveness
PsWRKY9	cis-acting element involved in low-temperature responsiveness
PsWRKY9	cis-acting element involved in low-temperature responsiveness
PsWRKY10	cis-acting element involved in low-temperature responsiveness
PsWRKY13	cis-acting element involved in low-temperature responsiveness
PsWRKY15	cis-acting element involved in low-temperature responsiveness
PsWRKY23	cis-acting element involved in low-temperature responsiveness
PsWRKY23	cis-acting element involved in low-temperature responsiveness
PsWRKY25	cis-acting element involved in low-temperature responsiveness
PsWRKY32	cis-acting element involved in low-temperature responsiveness
PsWRKY32	cis-acting element involved in low-temperature responsiveness
PsWRKY31	cis-acting element involved in low-temperature responsiveness
PsWRKY20	cis-acting element involved in low-temperature responsiveness
PsWRKY20	cis-acting element involved in low-temperature responsiveness
PsWRKY20	cis-acting element involved in low-temperature responsiveness
PsWRKY20	cis-acting element involved in low-temperature responsiveness
PsWRKY21	cis-acting element involved in low-temperature responsiveness
PsWRKY34	cis-acting element involved in low-temperature responsiveness
PsWRKY39	cis-acting element involved in salicylic acid responsiveness
PsWRKY40	cis-acting element involved in salicylic acid responsiveness
PsWRKY40	cis-acting element involved in salicylic acid responsiveness
PsWRKY2	cis-acting element involved in salicylic acid responsiveness
PsWRKY41	cis-acting element involved in salicylic acid responsiveness
PsWRKY3	cis-acting element involved in salicylic acid responsiveness
PsWRKY4	cis-acting element involved in salicylic acid responsiveness
PsWRKY5	cis-acting element involved in salicylic acid responsiveness
PsWRKY44	cis-acting element involved in salicylic acid responsiveness
PsWRKY54	cis-acting element involved in salicylic acid responsiveness
PsWRKY55	cis-acting element involved in salicylic acid responsiveness
PsWRKY59	cis-acting element involved in salicylic acid responsiveness
PsWRKY51	cis-acting element involved in salicylic acid responsiveness
PsWRKY51	cis-acting element involved in salicylic acid responsiveness
PsWRKY51	cis-acting element involved in salicylic acid responsiveness
PsWRKY58	cis-acting element involved in salicylic acid responsiveness
PsWRKY60	cis-acting element involved in salicylic acid responsiveness
PsWRKY56	cis-acting element involved in salicylic acid responsiveness
PsWRKY61	cis-acting element involved in salicylic acid responsiveness
PsWRKY63	cis-acting element involved in salicylic acid responsiveness
PsWRKY46	cis-acting element involved in salicylic acid responsiveness
PsWRKY67	cis-acting element involved in salicylic acid responsiveness
PsWRKY67	cis-acting element involved in salicylic acid responsiveness
PsWRKY70	cis-acting element involved in salicylic acid responsiveness
PsWRKY70	cis-acting element involved in salicylic acid responsiveness
PsWRKY70	cis-acting element involved in salicylic acid responsiveness
PsWRKY65	cis-acting element involved in salicylic acid responsiveness
PsWRKY74	cis-acting element involved in salicylic acid responsiveness
PsWRKY73	cis-acting element involved in salicylic acid responsiveness
PsWRKY72	cis-acting element involved in salicylic acid responsiveness
PsWRKY75	cis-acting element involved in salicylic acid responsiveness
PsWRKY75	cis-acting element involved in salicylic acid responsiveness
PsWRKY75	cis-acting element involved in salicylic acid responsiveness
PsWRKY82	cis-acting element involved in salicylic acid responsiveness
PsWRKY85	cis-acting element involved in salicylic acid responsiveness
PsWRKY83	cis-acting element involved in salicylic acid responsiveness
PsWRKY83	cis-acting element involved in salicylic acid responsiveness
PsWRKY86	cis-acting element involved in salicylic acid responsiveness
PsWRKY87	cis-acting element involved in salicylic acid responsiveness
PsWRKY80	cis-acting element involved in salicylic acid responsiveness
PsWRKY76	cis-acting element involved in salicylic acid responsiveness
PsWRKY9	cis-acting element involved in salicylic acid responsiveness
PsWRKY13	cis-acting element involved in salicylic acid responsiveness
PsWRKY13	cis-acting element involved in salicylic acid responsiveness
PsWRKY14	cis-acting element involved in salicylic acid responsiveness
PsWRKY16	cis-acting element involved in salicylic acid responsiveness
PsWRKY17	cis-acting element involved in salicylic acid responsiveness
PsWRKY17	cis-acting element involved in salicylic acid responsiveness
PsWRKY23	cis-acting element involved in salicylic acid responsiveness
PsWRKY25	cis-acting element involved in salicylic acid responsiveness
PsWRKY25	cis-acting element involved in salicylic acid responsiveness
PsWRKY27	cis-acting element involved in salicylic acid responsiveness
PsWRKY28	cis-acting element involved in salicylic acid responsiveness
PsWRKY30	cis-acting element involved in salicylic acid responsiveness
PsWRKY32	cis-acting element involved in salicylic acid responsiveness
PsWRKY24	cis-acting element involved in salicylic acid responsiveness
PsWRKY31	cis-acting element involved in salicylic acid responsiveness
PsWRKY31	cis-acting element involved in salicylic acid responsiveness
PsWRKY31	cis-acting element involved in salicylic acid responsiveness
PsWRKY20	cis-acting element involved in salicylic acid responsiveness
PsWRKY21	cis-acting element involved in salicylic acid responsiveness
PsWRKY21	cis-acting element involved in salicylic acid responsiveness
PsWRKY33	cis-acting element involved in salicylic acid responsiveness
PsWRKY34	cis-acting element involved in salicylic acid responsiveness
PsWRKY35	cis-acting element involved in salicylic acid responsiveness
PsWRKY37	cis-acting element involved in the abscisic acid responsiveness
PsWRKY37	cis-acting element involved in the abscisic acid responsiveness
PsWRKY37	cis-acting element involved in the abscisic acid responsiveness
PsWRKY39	cis-acting element involved in the abscisic acid responsiveness
PsWRKY39	cis-acting element involved in the abscisic acid responsiveness
PsWRKY39	cis-acting element involved in the abscisic acid responsiveness
PsWRKY2	cis-acting element involved in the abscisic acid responsiveness
PsWRKY41	cis-acting element involved in the abscisic acid responsiveness
PsWRKY41	cis-acting element involved in the abscisic acid responsiveness
PsWRKY41	cis-acting element involved in the abscisic acid responsiveness
PsWRKY41	cis-acting element involved in the abscisic acid responsiveness
PsWRKY41	cis-acting element involved in the abscisic acid responsiveness
PsWRKY4	cis-acting element involved in the abscisic acid responsiveness
PsWRKY44	cis-acting element involved in the abscisic acid responsiveness
PsWRKY44	cis-acting element involved in the abscisic acid responsiveness
PsWRKY6	cis-acting element involved in the abscisic acid responsiveness
PsWRKY6	cis-acting element involved in the abscisic acid responsiveness
PsWRKY6	cis-acting element involved in the abscisic acid responsiveness
PsWRKY55	cis-acting element involved in the abscisic acid responsiveness
PsWRKY55	cis-acting element involved in the abscisic acid responsiveness
PsWRKY55	cis-acting element involved in the abscisic acid responsiveness
PsWRKY48	cis-acting element involved in the abscisic acid responsiveness
PsWRKY49	cis-acting element involved in the abscisic acid responsiveness
PsWRKY49	cis-acting element involved in the abscisic acid responsiveness
PsWRKY49	cis-acting element involved in the abscisic acid responsiveness
PsWRKY49	cis-acting element involved in the abscisic acid responsiveness
PsWRKY7	cis-acting element involved in the abscisic acid responsiveness
PsWRKY7	cis-acting element involved in the abscisic acid responsiveness
PsWRKY50	cis-acting element involved in the abscisic acid responsiveness
PsWRKY50	cis-acting element involved in the abscisic acid responsiveness
PsWRKY59	cis-acting element involved in the abscisic acid responsiveness
PsWRKY59	cis-acting element involved in the abscisic acid responsiveness
PsWRKY59	cis-acting element involved in the abscisic acid responsiveness
PsWRKY51	cis-acting element involved in the abscisic acid responsiveness
PsWRKY51	cis-acting element involved in the abscisic acid responsiveness
PsWRKY51	cis-acting element involved in the abscisic acid responsiveness
PsWRKY60	cis-acting element involved in the abscisic acid responsiveness
PsWRKY60	cis-acting element involved in the abscisic acid responsiveness
PsWRKY60	cis-acting element involved in the abscisic acid responsiveness
PsWRKY52	cis-acting element involved in the abscisic acid responsiveness
PsWRKY52	cis-acting element involved in the abscisic acid responsiveness
PsWRKY52	cis-acting element involved in the abscisic acid responsiveness
PsWRKY53	cis-acting element involved in the abscisic acid responsiveness
PsWRKY53	cis-acting element involved in the abscisic acid responsiveness
PsWRKY53	cis-acting element involved in the abscisic acid responsiveness
PsWRKY53	cis-acting element involved in the abscisic acid responsiveness
PsWRKY53	cis-acting element involved in the abscisic acid responsiveness
PsWRKY53	cis-acting element involved in the abscisic acid responsiveness
PsWRKY53	cis-acting element involved in the abscisic acid responsiveness
PsWRKY45	cis-acting element involved in the abscisic acid responsiveness
PsWRKY57	cis-acting element involved in the abscisic acid responsiveness
PsWRKY57	cis-acting element involved in the abscisic acid responsiveness
PsWRKY57	cis-acting element involved in the abscisic acid responsiveness
PsWRKY61	cis-acting element involved in the abscisic acid responsiveness
PsWRKY61	cis-acting element involved in the abscisic acid responsiveness
PsWRKY63	cis-acting element involved in the abscisic acid responsiveness
PsWRKY64	cis-acting element involved in the abscisic acid responsiveness
PsWRKY64	cis-acting element involved in the abscisic acid responsiveness
PsWRKY64	cis-acting element involved in the abscisic acid responsiveness
PsWRKY64	cis-acting element involved in the abscisic acid responsiveness
PsWRKY68	cis-acting element involved in the abscisic acid responsiveness
PsWRKY68	cis-acting element involved in the abscisic acid responsiveness
PsWRKY68	cis-acting element involved in the abscisic acid responsiveness
PsWRKY68	cis-acting element involved in the abscisic acid responsiveness
PsWRKY68	cis-acting element involved in the abscisic acid responsiveness
PsWRKY68	cis-acting element involved in the abscisic acid responsiveness
PsWRKY68	cis-acting element involved in the abscisic acid responsiveness
PsWRKY68	cis-acting element involved in the abscisic acid responsiveness
PsWRKY68	cis-acting element involved in the abscisic acid responsiveness
PsWRKY69	cis-acting element involved in the abscisic acid responsiveness
PsWRKY69	cis-acting element involved in the abscisic acid responsiveness
PsWRKY69	cis-acting element involved in the abscisic acid responsiveness
PsWRKY70	cis-acting element involved in the abscisic acid responsiveness
PsWRKY65	cis-acting element involved in the abscisic acid responsiveness
PsWRKY65	cis-acting element involved in the abscisic acid responsiveness
PsWRKY66	cis-acting element involved in the abscisic acid responsiveness
PsWRKY66	cis-acting element involved in the abscisic acid responsiveness
PsWRKY74	cis-acting element involved in the abscisic acid responsiveness
PsWRKY73	cis-acting element involved in the abscisic acid responsiveness
PsWRKY73	cis-acting element involved in the abscisic acid responsiveness
PsWRKY72	cis-acting element involved in the abscisic acid responsiveness
PsWRKY72	cis-acting element involved in the abscisic acid responsiveness
PsWRKY72	cis-acting element involved in the abscisic acid responsiveness
PsWRKY72	cis-acting element involved in the abscisic acid responsiveness
PsWRKY72	cis-acting element involved in the abscisic acid responsiveness
PsWRKY72	cis-acting element involved in the abscisic acid responsiveness
PsWRKY72	cis-acting element involved in the abscisic acid responsiveness
PsWRKY71	cis-acting element involved in the abscisic acid responsiveness
PsWRKY75	cis-acting element involved in the abscisic acid responsiveness
PsWRKY78	cis-acting element involved in the abscisic acid responsiveness
PsWRKY78	cis-acting element involved in the abscisic acid responsiveness
PsWRKY78	cis-acting element involved in the abscisic acid responsiveness
PsWRKY78	cis-acting element involved in the abscisic acid responsiveness
PsWRKY78	cis-acting element involved in the abscisic acid responsiveness
PsWRKY85	cis-acting element involved in the abscisic acid responsiveness
PsWRKY85	cis-acting element involved in the abscisic acid responsiveness
PsWRKY83	cis-acting element involved in the abscisic acid responsiveness
PsWRKY86	cis-acting element involved in the abscisic acid responsiveness
PsWRKY86	cis-acting element involved in the abscisic acid responsiveness
PsWRKY84	cis-acting element involved in the abscisic acid responsiveness
PsWRKY84	cis-acting element involved in the abscisic acid responsiveness
PsWRKY84	cis-acting element involved in the abscisic acid responsiveness
PsWRKY81	cis-acting element involved in the abscisic acid responsiveness
PsWRKY81	cis-acting element involved in the abscisic acid responsiveness
PsWRKY81	cis-acting element involved in the abscisic acid responsiveness
PsWRKY81	cis-acting element involved in the abscisic acid responsiveness
PsWRKY81	cis-acting element involved in the abscisic acid responsiveness
PsWRKY77	cis-acting element involved in the abscisic acid responsiveness
PsWRKY80	cis-acting element involved in the abscisic acid responsiveness
PsWRKY80	cis-acting element involved in the abscisic acid responsiveness
PsWRKY80	cis-acting element involved in the abscisic acid responsiveness
PsWRKY80	cis-acting element involved in the abscisic acid responsiveness
PsWRKY88	cis-acting element involved in the abscisic acid responsiveness
PsWRKY88	cis-acting element involved in the abscisic acid responsiveness
PsWRKY88	cis-acting element involved in the abscisic acid responsiveness
PsWRKY88	cis-acting element involved in the abscisic acid responsiveness
PsWRKY76	cis-acting element involved in the abscisic acid responsiveness
PsWRKY9	cis-acting element involved in the abscisic acid responsiveness
PsWRKY10	cis-acting element involved in the abscisic acid responsiveness
PsWRKY10	cis-acting element involved in the abscisic acid responsiveness
PsWRKY10	cis-acting element involved in the abscisic acid responsiveness
PsWRKY10	cis-acting element involved in the abscisic acid responsiveness
PsWRKY10	cis-acting element involved in the abscisic acid responsiveness
PsWRKY13	cis-acting element involved in the abscisic acid responsiveness
PsWRKY14	cis-acting element involved in the abscisic acid responsiveness
PsWRKY15	cis-acting element involved in the abscisic acid responsiveness
PsWRKY18	cis-acting element involved in the abscisic acid responsiveness
PsWRKY11	cis-acting element involved in the abscisic acid responsiveness
PsWRKY11	cis-acting element involved in the abscisic acid responsiveness
PsWRKY22	cis-acting element involved in the abscisic acid responsiveness
PsWRKY22	cis-acting element involved in the abscisic acid responsiveness
PsWRKY23	cis-acting element involved in the abscisic acid responsiveness
PsWRKY25	cis-acting element involved in the abscisic acid responsiveness
PsWRKY26	cis-acting element involved in the abscisic acid responsiveness
PsWRKY26	cis-acting element involved in the abscisic acid responsiveness
PsWRKY27	cis-acting element involved in the abscisic acid responsiveness
PsWRKY27	cis-acting element involved in the abscisic acid responsiveness
PsWRKY27	cis-acting element involved in the abscisic acid responsiveness
PsWRKY27	cis-acting element involved in the abscisic acid responsiveness
PsWRKY27	cis-acting element involved in the abscisic acid responsiveness
PsWRKY28	cis-acting element involved in the abscisic acid responsiveness
PsWRKY28	cis-acting element involved in the abscisic acid responsiveness
PsWRKY24	cis-acting element involved in the abscisic acid responsiveness
PsWRKY29	cis-acting element involved in the abscisic acid responsiveness
PsWRKY29	cis-acting element involved in the abscisic acid responsiveness
PsWRKY29	cis-acting element involved in the abscisic acid responsiveness
PsWRKY19	cis-acting element involved in the abscisic acid responsiveness
PsWRKY19	cis-acting element involved in the abscisic acid responsiveness
PsWRKY20	cis-acting element involved in the abscisic acid responsiveness
PsWRKY20	cis-acting element involved in the abscisic acid responsiveness
PsWRKY20	cis-acting element involved in the abscisic acid responsiveness
PsWRKY20	cis-acting element involved in the abscisic acid responsiveness
PsWRKY20	cis-acting element involved in the abscisic acid responsiveness
PsWRKY20	cis-acting element involved in the abscisic acid responsiveness
PsWRKY20	cis-acting element involved in the abscisic acid responsiveness
PsWRKY20	cis-acting element involved in the abscisic acid responsiveness
PsWRKY20	cis-acting element involved in the abscisic acid responsiveness
PsWRKY21	cis-acting element involved in the abscisic acid responsiveness
PsWRKY21	cis-acting element involved in the abscisic acid responsiveness
PsWRKY38	cis-acting element involved in the abscisic acid responsiveness
PsWRKY33	cis-acting element involved in the abscisic acid responsiveness
PsWRKY34	cis-acting element involved in the abscisic acid responsiveness
PsWRKY34	cis-acting element involved in the abscisic acid responsiveness
PsWRKY34	cis-acting element involved in the abscisic acid responsiveness
PsWRKY34	cis-acting element involved in the abscisic acid responsiveness
PsWRKY34	cis-acting element involved in the abscisic acid responsiveness
PsWRKY35	cis-acting element involved in the abscisic acid responsiveness
PsWRKY39	cis-acting regulatory element
PsWRKY50	cis-acting regulatory element
PsWRKY70	cis-acting regulatory element
PsWRKY83	cis-acting regulatory element
PsWRKY86	cis-acting regulatory element
PsWRKY87	cis-acting regulatory element
PsWRKY81	cis-acting regulatory element
PsWRKY15	cis-acting regulatory element
PsWRKY18	cis-acting regulatory element
PsWRKY22	cis-acting regulatory element
PsWRKY30	cis-acting regulatory element
PsWRKY38	cis-acting regulatory element
PsWRKY34	cis-acting regulatory element
PsWRKY35	cis-acting regulatory element
PsWRKY35	cis-acting regulatory element
PsWRKY36	cis-acting regulatory element
PsWRKY37	cis-acting regulatory element essential for the anaerobic induction
PsWRKY37	cis-acting regulatory element essential for the anaerobic induction
PsWRKY39	cis-acting regulatory element essential for the anaerobic induction
PsWRKY39	cis-acting regulatory element essential for the anaerobic induction
PsWRKY39	cis-acting regulatory element essential for the anaerobic induction
PsWRKY39	cis-acting regulatory element essential for the anaerobic induction
PsWRKY39	cis-acting regulatory element essential for the anaerobic induction
PsWRKY40	cis-acting regulatory element essential for the anaerobic induction
PsWRKY40	cis-acting regulatory element essential for the anaerobic induction
PsWRKY2	cis-acting regulatory element essential for the anaerobic induction
PsWRKY2	cis-acting regulatory element essential for the anaerobic induction
PsWRKY2	cis-acting regulatory element essential for the anaerobic induction
PsWRKY2	cis-acting regulatory element essential for the anaerobic induction
PsWRKY41	cis-acting regulatory element essential for the anaerobic induction
PsWRKY41	cis-acting regulatory element essential for the anaerobic induction
PsWRKY41	cis-acting regulatory element essential for the anaerobic induction
PsWRKY42	cis-acting regulatory element essential for the anaerobic induction
PsWRKY5	cis-acting regulatory element essential for the anaerobic induction
PsWRKY5	cis-acting regulatory element essential for the anaerobic induction
PsWRKY5	cis-acting regulatory element essential for the anaerobic induction
PsWRKY5	cis-acting regulatory element essential for the anaerobic induction
PsWRKY5	cis-acting regulatory element essential for the anaerobic induction
PsWRKY5	cis-acting regulatory element essential for the anaerobic induction
PsWRKY5	cis-acting regulatory element essential for the anaerobic induction
PsWRKY44	cis-acting regulatory element essential for the anaerobic induction
PsWRKY44	cis-acting regulatory element essential for the anaerobic induction
PsWRKY44	cis-acting regulatory element essential for the anaerobic induction
PsWRKY6	cis-acting regulatory element essential for the anaerobic induction
PsWRKY54	cis-acting regulatory element essential for the anaerobic induction
PsWRKY55	cis-acting regulatory element essential for the anaerobic induction
PsWRKY55	cis-acting regulatory element essential for the anaerobic induction
PsWRKY48	cis-acting regulatory element essential for the anaerobic induction
PsWRKY49	cis-acting regulatory element essential for the anaerobic induction
PsWRKY49	cis-acting regulatory element essential for the anaerobic induction
PsWRKY50	cis-acting regulatory element essential for the anaerobic induction
PsWRKY50	cis-acting regulatory element essential for the anaerobic induction
PsWRKY50	cis-acting regulatory element essential for the anaerobic induction
PsWRKY59	cis-acting regulatory element essential for the anaerobic induction
PsWRKY58	cis-acting regulatory element essential for the anaerobic induction
PsWRKY58	cis-acting regulatory element essential for the anaerobic induction
PsWRKY58	cis-acting regulatory element essential for the anaerobic induction
PsWRKY52	cis-acting regulatory element essential for the anaerobic induction
PsWRKY52	cis-acting regulatory element essential for the anaerobic induction
PsWRKY53	cis-acting regulatory element essential for the anaerobic induction
PsWRKY53	cis-acting regulatory element essential for the anaerobic induction
PsWRKY53	cis-acting regulatory element essential for the anaerobic induction
PsWRKY45	cis-acting regulatory element essential for the anaerobic induction
PsWRKY45	cis-acting regulatory element essential for the anaerobic induction
PsWRKY56	cis-acting regulatory element essential for the anaerobic induction
PsWRKY57	cis-acting regulatory element essential for the anaerobic induction
PsWRKY57	cis-acting regulatory element essential for the anaerobic induction
PsWRKY63	cis-acting regulatory element essential for the anaerobic induction
PsWRKY64	cis-acting regulatory element essential for the anaerobic induction
PsWRKY46	cis-acting regulatory element essential for the anaerobic induction
PsWRKY46	cis-acting regulatory element essential for the anaerobic induction
PsWRKY46	cis-acting regulatory element essential for the anaerobic induction
PsWRKY46	cis-acting regulatory element essential for the anaerobic induction
PsWRKY46	cis-acting regulatory element essential for the anaerobic induction
PsWRKY47	cis-acting regulatory element essential for the anaerobic induction
PsWRKY67	cis-acting regulatory element essential for the anaerobic induction
PsWRKY68	cis-acting regulatory element essential for the anaerobic induction
PsWRKY69	cis-acting regulatory element essential for the anaerobic induction
PsWRKY70	cis-acting regulatory element essential for the anaerobic induction
PsWRKY70	cis-acting regulatory element essential for the anaerobic induction
PsWRKY66	cis-acting regulatory element essential for the anaerobic induction
PsWRKY74	cis-acting regulatory element essential for the anaerobic induction
PsWRKY74	cis-acting regulatory element essential for the anaerobic induction
PsWRKY73	cis-acting regulatory element essential for the anaerobic induction
PsWRKY73	cis-acting regulatory element essential for the anaerobic induction
PsWRKY73	cis-acting regulatory element essential for the anaerobic induction
PsWRKY72	cis-acting regulatory element essential for the anaerobic induction
PsWRKY72	cis-acting regulatory element essential for the anaerobic induction
PsWRKY72	cis-acting regulatory element essential for the anaerobic induction
PsWRKY75	cis-acting regulatory element essential for the anaerobic induction
PsWRKY75	cis-acting regulatory element essential for the anaerobic induction
PsWRKY75	cis-acting regulatory element essential for the anaerobic induction
PsWRKY75	cis-acting regulatory element essential for the anaerobic induction
PsWRKY75	cis-acting regulatory element essential for the anaerobic induction
PsWRKY75	cis-acting regulatory element essential for the anaerobic induction
PsWRKY75	cis-acting regulatory element essential for the anaerobic induction
PsWRKY82	cis-acting regulatory element essential for the anaerobic induction
PsWRKY82	cis-acting regulatory element essential for the anaerobic induction
PsWRKY82	cis-acting regulatory element essential for the anaerobic induction
PsWRKY82	cis-acting regulatory element essential for the anaerobic induction
PsWRKY82	cis-acting regulatory element essential for the anaerobic induction
PsWRKY89	cis-acting regulatory element essential for the anaerobic induction
PsWRKY89	cis-acting regulatory element essential for the anaerobic induction
PsWRKY78	cis-acting regulatory element essential for the anaerobic induction
PsWRKY78	cis-acting regulatory element essential for the anaerobic induction
PsWRKY85	cis-acting regulatory element essential for the anaerobic induction
PsWRKY83	cis-acting regulatory element essential for the anaerobic induction
PsWRKY86	cis-acting regulatory element essential for the anaerobic induction
PsWRKY86	cis-acting regulatory element essential for the anaerobic induction
PsWRKY81	cis-acting regulatory element essential for the anaerobic induction
PsWRKY77	cis-acting regulatory element essential for the anaerobic induction
PsWRKY77	cis-acting regulatory element essential for the anaerobic induction
PsWRKY77	cis-acting regulatory element essential for the anaerobic induction
PsWRKY80	cis-acting regulatory element essential for the anaerobic induction
PsWRKY80	cis-acting regulatory element essential for the anaerobic induction
PsWRKY80	cis-acting regulatory element essential for the anaerobic induction
PsWRKY80	cis-acting regulatory element essential for the anaerobic induction
PsWRKY88	cis-acting regulatory element essential for the anaerobic induction
PsWRKY88	cis-acting regulatory element essential for the anaerobic induction
PsWRKY88	cis-acting regulatory element essential for the anaerobic induction
PsWRKY76	cis-acting regulatory element essential for the anaerobic induction
PsWRKY1	cis-acting regulatory element essential for the anaerobic induction
PsWRKY8	cis-acting regulatory element essential for the anaerobic induction
PsWRKY9	cis-acting regulatory element essential for the anaerobic induction
PsWRKY10	cis-acting regulatory element essential for the anaerobic induction
PsWRKY10	cis-acting regulatory element essential for the anaerobic induction
PsWRKY10	cis-acting regulatory element essential for the anaerobic induction
PsWRKY12	cis-acting regulatory element essential for the anaerobic induction
PsWRKY12	cis-acting regulatory element essential for the anaerobic induction
PsWRKY12	cis-acting regulatory element essential for the anaerobic induction
PsWRKY13	cis-acting regulatory element essential for the anaerobic induction
PsWRKY14	cis-acting regulatory element essential for the anaerobic induction
PsWRKY15	cis-acting regulatory element essential for the anaerobic induction
PsWRKY15	cis-acting regulatory element essential for the anaerobic induction
PsWRKY15	cis-acting regulatory element essential for the anaerobic induction
PsWRKY15	cis-acting regulatory element essential for the anaerobic induction
PsWRKY16	cis-acting regulatory element essential for the anaerobic induction
PsWRKY16	cis-acting regulatory element essential for the anaerobic induction
PsWRKY16	cis-acting regulatory element essential for the anaerobic induction
PsWRKY18	cis-acting regulatory element essential for the anaerobic induction
PsWRKY18	cis-acting regulatory element essential for the anaerobic induction
PsWRKY11	cis-acting regulatory element essential for the anaerobic induction
PsWRKY11	cis-acting regulatory element essential for the anaerobic induction
PsWRKY22	cis-acting regulatory element essential for the anaerobic induction
PsWRKY22	cis-acting regulatory element essential for the anaerobic induction
PsWRKY22	cis-acting regulatory element essential for the anaerobic induction
PsWRKY23	cis-acting regulatory element essential for the anaerobic induction
PsWRKY23	cis-acting regulatory element essential for the anaerobic induction
PsWRKY25	cis-acting regulatory element essential for the anaerobic induction
PsWRKY25	cis-acting regulatory element essential for the anaerobic induction
PsWRKY26	cis-acting regulatory element essential for the anaerobic induction
PsWRKY26	cis-acting regulatory element essential for the anaerobic induction
PsWRKY26	cis-acting regulatory element essential for the anaerobic induction
PsWRKY27	cis-acting regulatory element essential for the anaerobic induction
PsWRKY27	cis-acting regulatory element essential for the anaerobic induction
PsWRKY27	cis-acting regulatory element essential for the anaerobic induction
PsWRKY27	cis-acting regulatory element essential for the anaerobic induction
PsWRKY28	cis-acting regulatory element essential for the anaerobic induction
PsWRKY28	cis-acting regulatory element essential for the anaerobic induction
PsWRKY28	cis-acting regulatory element essential for the anaerobic induction
PsWRKY30	cis-acting regulatory element essential for the anaerobic induction
PsWRKY30	cis-acting regulatory element essential for the anaerobic induction
PsWRKY29	cis-acting regulatory element essential for the anaerobic induction
PsWRKY29	cis-acting regulatory element essential for the anaerobic induction
PsWRKY29	cis-acting regulatory element essential for the anaerobic induction
PsWRKY29	cis-acting regulatory element essential for the anaerobic induction
PsWRKY31	cis-acting regulatory element essential for the anaerobic induction
PsWRKY19	cis-acting regulatory element essential for the anaerobic induction
PsWRKY19	cis-acting regulatory element essential for the anaerobic induction
PsWRKY19	cis-acting regulatory element essential for the anaerobic induction
PsWRKY19	cis-acting regulatory element essential for the anaerobic induction
PsWRKY20	cis-acting regulatory element essential for the anaerobic induction
PsWRKY20	cis-acting regulatory element essential for the anaerobic induction
PsWRKY38	cis-acting regulatory element essential for the anaerobic induction
PsWRKY38	cis-acting regulatory element essential for the anaerobic induction
PsWRKY38	cis-acting regulatory element essential for the anaerobic induction
PsWRKY38	cis-acting regulatory element essential for the anaerobic induction
PsWRKY33	cis-acting regulatory element essential for the anaerobic induction
PsWRKY34	cis-acting regulatory element essential for the anaerobic induction
PsWRKY34	cis-acting regulatory element essential for the anaerobic induction
PsWRKY34	cis-acting regulatory element essential for the anaerobic induction
PsWRKY35	cis-acting regulatory element essential for the anaerobic induction
PsWRKY35	cis-acting regulatory element essential for the anaerobic induction
PsWRKY35	cis-acting regulatory element essential for the anaerobic induction
PsWRKY35	cis-acting regulatory element essential for the anaerobic induction
PsWRKY36	cis-acting regulatory element essential for the anaerobic induction
PsWRKY36	cis-acting regulatory element essential for the anaerobic induction
PsWRKY36	cis-acting regulatory element essential for the anaerobic induction
PsWRKY39	cis-acting regulatory element involved in auxin responsiveness
PsWRKY5	cis-acting regulatory element involved in auxin responsiveness
PsWRKY44	cis-acting regulatory element involved in auxin responsiveness
PsWRKY44	cis-acting regulatory element involved in auxin responsiveness
PsWRKY7	cis-acting regulatory element involved in auxin responsiveness
PsWRKY52	cis-acting regulatory element involved in auxin responsiveness
PsWRKY61	cis-acting regulatory element involved in auxin responsiveness
PsWRKY68	cis-acting regulatory element involved in auxin responsiveness
PsWRKY69	cis-acting regulatory element involved in auxin responsiveness
PsWRKY71	cis-acting regulatory element involved in auxin responsiveness
PsWRKY89	cis-acting regulatory element involved in auxin responsiveness
PsWRKY14	cis-acting regulatory element involved in auxin responsiveness
PsWRKY26	cis-acting regulatory element involved in auxin responsiveness
PsWRKY31	cis-acting regulatory element involved in auxin responsiveness
PsWRKY41	cis-acting regulatory element involved in circadian control
PsWRKY43	cis-acting regulatory element involved in circadian control
PsWRKY59	cis-acting regulatory element involved in circadian control
PsWRKY59	cis-acting regulatory element involved in circadian control
PsWRKY61	cis-acting regulatory element involved in circadian control
PsWRKY62	cis-acting regulatory element involved in circadian control
PsWRKY62	cis-acting regulatory element involved in circadian control
PsWRKY64	cis-acting regulatory element involved in circadian control
PsWRKY64	cis-acting regulatory element involved in circadian control
PsWRKY65	cis-acting regulatory element involved in circadian control
PsWRKY78	cis-acting regulatory element involved in circadian control
PsWRKY85	cis-acting regulatory element involved in circadian control
PsWRKY85	cis-acting regulatory element involved in circadian control
PsWRKY79	cis-acting regulatory element involved in circadian control
PsWRKY84	cis-acting regulatory element involved in circadian control
PsWRKY77	cis-acting regulatory element involved in circadian control
PsWRKY77	cis-acting regulatory element involved in circadian control
PsWRKY9	cis-acting regulatory element involved in circadian control
PsWRKY16	cis-acting regulatory element involved in circadian control
PsWRKY11	cis-acting regulatory element involved in circadian control
PsWRKY22	cis-acting regulatory element involved in circadian control
PsWRKY26	cis-acting regulatory element involved in circadian control
PsWRKY28	cis-acting regulatory element involved in circadian control
PsWRKY32	cis-acting regulatory element involved in circadian control
PsWRKY24	cis-acting regulatory element involved in circadian control
PsWRKY29	cis-acting regulatory element involved in circadian control
PsWRKY37	cis-acting regulatory element involved in light responsiveness
PsWRKY37	cis-acting regulatory element involved in light responsiveness
PsWRKY37	cis-acting regulatory element involved in light responsiveness
PsWRKY39	cis-acting regulatory element involved in light responsiveness
PsWRKY39	cis-acting regulatory element involved in light responsiveness
PsWRKY39	cis-acting regulatory element involved in light responsiveness
PsWRKY39	cis-acting regulatory element involved in light responsiveness
PsWRKY40	cis-acting regulatory element involved in light responsiveness
PsWRKY2	cis-acting regulatory element involved in light responsiveness
PsWRKY41	cis-acting regulatory element involved in light responsiveness
PsWRKY41	cis-acting regulatory element involved in light responsiveness
PsWRKY41	cis-acting regulatory element involved in light responsiveness
PsWRKY41	cis-acting regulatory element involved in light responsiveness
PsWRKY41	cis-acting regulatory element involved in light responsiveness
PsWRKY41	cis-acting regulatory element involved in light responsiveness
PsWRKY42	cis-acting regulatory element involved in light responsiveness
PsWRKY42	cis-acting regulatory element involved in light responsiveness
PsWRKY4	cis-acting regulatory element involved in light responsiveness
PsWRKY44	cis-acting regulatory element involved in light responsiveness
PsWRKY44	cis-acting regulatory element involved in light responsiveness
PsWRKY6	cis-acting regulatory element involved in light responsiveness
PsWRKY6	cis-acting regulatory element involved in light responsiveness
PsWRKY54	cis-acting regulatory element involved in light responsiveness
PsWRKY54	cis-acting regulatory element involved in light responsiveness
PsWRKY54	cis-acting regulatory element involved in light responsiveness
PsWRKY55	cis-acting regulatory element involved in light responsiveness
PsWRKY55	cis-acting regulatory element involved in light responsiveness
PsWRKY55	cis-acting regulatory element involved in light responsiveness
PsWRKY55	cis-acting regulatory element involved in light responsiveness
PsWRKY48	cis-acting regulatory element involved in light responsiveness
PsWRKY49	cis-acting regulatory element involved in light responsiveness
PsWRKY49	cis-acting regulatory element involved in light responsiveness
PsWRKY49	cis-acting regulatory element involved in light responsiveness
PsWRKY49	cis-acting regulatory element involved in light responsiveness
PsWRKY49	cis-acting regulatory element involved in light responsiveness
PsWRKY7	cis-acting regulatory element involved in light responsiveness
PsWRKY7	cis-acting regulatory element involved in light responsiveness
PsWRKY7	cis-acting regulatory element involved in light responsiveness
PsWRKY50	cis-acting regulatory element involved in light responsiveness
PsWRKY50	cis-acting regulatory element involved in light responsiveness
PsWRKY59	cis-acting regulatory element involved in light responsiveness
PsWRKY59	cis-acting regulatory element involved in light responsiveness
PsWRKY59	cis-acting regulatory element involved in light responsiveness
PsWRKY51	cis-acting regulatory element involved in light responsiveness
PsWRKY51	cis-acting regulatory element involved in light responsiveness
PsWRKY51	cis-acting regulatory element involved in light responsiveness
PsWRKY60	cis-acting regulatory element involved in light responsiveness
PsWRKY60	cis-acting regulatory element involved in light responsiveness
PsWRKY60	cis-acting regulatory element involved in light responsiveness
PsWRKY52	cis-acting regulatory element involved in light responsiveness
PsWRKY52	cis-acting regulatory element involved in light responsiveness
PsWRKY52	cis-acting regulatory element involved in light responsiveness
PsWRKY53	cis-acting regulatory element involved in light responsiveness
PsWRKY53	cis-acting regulatory element involved in light responsiveness
PsWRKY53	cis-acting regulatory element involved in light responsiveness
PsWRKY53	cis-acting regulatory element involved in light responsiveness
PsWRKY53	cis-acting regulatory element involved in light responsiveness
PsWRKY53	cis-acting regulatory element involved in light responsiveness
PsWRKY53	cis-acting regulatory element involved in light responsiveness
PsWRKY53	cis-acting regulatory element involved in light responsiveness
PsWRKY53	cis-acting regulatory element involved in light responsiveness
PsWRKY45	cis-acting regulatory element involved in light responsiveness
PsWRKY45	cis-acting regulatory element involved in light responsiveness
PsWRKY45	cis-acting regulatory element involved in light responsiveness
PsWRKY57	cis-acting regulatory element involved in light responsiveness
PsWRKY57	cis-acting regulatory element involved in light responsiveness
PsWRKY57	cis-acting regulatory element involved in light responsiveness
PsWRKY61	cis-acting regulatory element involved in light responsiveness
PsWRKY61	cis-acting regulatory element involved in light responsiveness
PsWRKY61	cis-acting regulatory element involved in light responsiveness
PsWRKY62	cis-acting regulatory element involved in light responsiveness
PsWRKY63	cis-acting regulatory element involved in light responsiveness
PsWRKY63	cis-acting regulatory element involved in light responsiveness
PsWRKY64	cis-acting regulatory element involved in light responsiveness
PsWRKY64	cis-acting regulatory element involved in light responsiveness
PsWRKY64	cis-acting regulatory element involved in light responsiveness
PsWRKY64	cis-acting regulatory element involved in light responsiveness
PsWRKY68	cis-acting regulatory element involved in light responsiveness
PsWRKY68	cis-acting regulatory element involved in light responsiveness
PsWRKY68	cis-acting regulatory element involved in light responsiveness
PsWRKY68	cis-acting regulatory element involved in light responsiveness
PsWRKY68	cis-acting regulatory element involved in light responsiveness
PsWRKY68	cis-acting regulatory element involved in light responsiveness
PsWRKY68	cis-acting regulatory element involved in light responsiveness
PsWRKY68	cis-acting regulatory element involved in light responsiveness
PsWRKY68	cis-acting regulatory element involved in light responsiveness
PsWRKY69	cis-acting regulatory element involved in light responsiveness
PsWRKY69	cis-acting regulatory element involved in light responsiveness
PsWRKY69	cis-acting regulatory element involved in light responsiveness
PsWRKY69	cis-acting regulatory element involved in light responsiveness
PsWRKY70	cis-acting regulatory element involved in light responsiveness
PsWRKY65	cis-acting regulatory element involved in light responsiveness
PsWRKY65	cis-acting regulatory element involved in light responsiveness
PsWRKY65	cis-acting regulatory element involved in light responsiveness
PsWRKY66	cis-acting regulatory element involved in light responsiveness
PsWRKY66	cis-acting regulatory element involved in light responsiveness
PsWRKY74	cis-acting regulatory element involved in light responsiveness
PsWRKY74	cis-acting regulatory element involved in light responsiveness
PsWRKY73	cis-acting regulatory element involved in light responsiveness
PsWRKY73	cis-acting regulatory element involved in light responsiveness
PsWRKY73	cis-acting regulatory element involved in light responsiveness
PsWRKY72	cis-acting regulatory element involved in light responsiveness
PsWRKY72	cis-acting regulatory element involved in light responsiveness
PsWRKY72	cis-acting regulatory element involved in light responsiveness
PsWRKY72	cis-acting regulatory element involved in light responsiveness
PsWRKY72	cis-acting regulatory element involved in light responsiveness
PsWRKY72	cis-acting regulatory element involved in light responsiveness
PsWRKY72	cis-acting regulatory element involved in light responsiveness
PsWRKY72	cis-acting regulatory element involved in light responsiveness
PsWRKY72	cis-acting regulatory element involved in light responsiveness
PsWRKY72	cis-acting regulatory element involved in light responsiveness
PsWRKY71	cis-acting regulatory element involved in light responsiveness
PsWRKY75	cis-acting regulatory element involved in light responsiveness
PsWRKY78	cis-acting regulatory element involved in light responsiveness
PsWRKY78	cis-acting regulatory element involved in light responsiveness
PsWRKY78	cis-acting regulatory element involved in light responsiveness
PsWRKY78	cis-acting regulatory element involved in light responsiveness
PsWRKY78	cis-acting regulatory element involved in light responsiveness
PsWRKY78	cis-acting regulatory element involved in light responsiveness
PsWRKY85	cis-acting regulatory element involved in light responsiveness
PsWRKY85	cis-acting regulatory element involved in light responsiveness
PsWRKY83	cis-acting regulatory element involved in light responsiveness
PsWRKY86	cis-acting regulatory element involved in light responsiveness
PsWRKY86	cis-acting regulatory element involved in light responsiveness
PsWRKY79	cis-acting regulatory element involved in light responsiveness
PsWRKY84	cis-acting regulatory element involved in light responsiveness
PsWRKY84	cis-acting regulatory element involved in light responsiveness
PsWRKY81	cis-acting regulatory element involved in light responsiveness
PsWRKY81	cis-acting regulatory element involved in light responsiveness
PsWRKY81	cis-acting regulatory element involved in light responsiveness
PsWRKY81	cis-acting regulatory element involved in light responsiveness
PsWRKY81	cis-acting regulatory element involved in light responsiveness
PsWRKY77	cis-acting regulatory element involved in light responsiveness
PsWRKY77	cis-acting regulatory element involved in light responsiveness
PsWRKY80	cis-acting regulatory element involved in light responsiveness
PsWRKY80	cis-acting regulatory element involved in light responsiveness
PsWRKY80	cis-acting regulatory element involved in light responsiveness
PsWRKY80	cis-acting regulatory element involved in light responsiveness
PsWRKY80	cis-acting regulatory element involved in light responsiveness
PsWRKY88	cis-acting regulatory element involved in light responsiveness
PsWRKY88	cis-acting regulatory element involved in light responsiveness
PsWRKY88	cis-acting regulatory element involved in light responsiveness
PsWRKY88	cis-acting regulatory element involved in light responsiveness
PsWRKY76	cis-acting regulatory element involved in light responsiveness
PsWRKY1	cis-acting regulatory element involved in light responsiveness
PsWRKY9	cis-acting regulatory element involved in light responsiveness
PsWRKY9	cis-acting regulatory element involved in light responsiveness
PsWRKY9	cis-acting regulatory element involved in light responsiveness
PsWRKY9	cis-acting regulatory element involved in light responsiveness
PsWRKY10	cis-acting regulatory element involved in light responsiveness
PsWRKY10	cis-acting regulatory element involved in light responsiveness
PsWRKY10	cis-acting regulatory element involved in light responsiveness
PsWRKY10	cis-acting regulatory element involved in light responsiveness
PsWRKY10	cis-acting regulatory element involved in light responsiveness
PsWRKY10	cis-acting regulatory element involved in light responsiveness
PsWRKY10	cis-acting regulatory element involved in light responsiveness
PsWRKY13	cis-acting regulatory element involved in light responsiveness
PsWRKY15	cis-acting regulatory element involved in light responsiveness
PsWRKY16	cis-acting regulatory element involved in light responsiveness
PsWRKY17	cis-acting regulatory element involved in light responsiveness
PsWRKY18	cis-acting regulatory element involved in light responsiveness
PsWRKY11	cis-acting regulatory element involved in light responsiveness
PsWRKY11	cis-acting regulatory element involved in light responsiveness
PsWRKY22	cis-acting regulatory element involved in light responsiveness
PsWRKY22	cis-acting regulatory element involved in light responsiveness
PsWRKY23	cis-acting regulatory element involved in light responsiveness
PsWRKY25	cis-acting regulatory element involved in light responsiveness
PsWRKY25	cis-acting regulatory element involved in light responsiveness
PsWRKY26	cis-acting regulatory element involved in light responsiveness
PsWRKY26	cis-acting regulatory element involved in light responsiveness
PsWRKY27	cis-acting regulatory element involved in light responsiveness
PsWRKY27	cis-acting regulatory element involved in light responsiveness
PsWRKY27	cis-acting regulatory element involved in light responsiveness
PsWRKY27	cis-acting regulatory element involved in light responsiveness
PsWRKY27	cis-acting regulatory element involved in light responsiveness
PsWRKY28	cis-acting regulatory element involved in light responsiveness
PsWRKY30	cis-acting regulatory element involved in light responsiveness
PsWRKY24	cis-acting regulatory element involved in light responsiveness
PsWRKY24	cis-acting regulatory element involved in light responsiveness
PsWRKY29	cis-acting regulatory element involved in light responsiveness
PsWRKY29	cis-acting regulatory element involved in light responsiveness
PsWRKY29	cis-acting regulatory element involved in light responsiveness
PsWRKY19	cis-acting regulatory element involved in light responsiveness
PsWRKY19	cis-acting regulatory element involved in light responsiveness
PsWRKY19	cis-acting regulatory element involved in light responsiveness
PsWRKY20	cis-acting regulatory element involved in light responsiveness
PsWRKY20	cis-acting regulatory element involved in light responsiveness
PsWRKY20	cis-acting regulatory element involved in light responsiveness
PsWRKY20	cis-acting regulatory element involved in light responsiveness
PsWRKY20	cis-acting regulatory element involved in light responsiveness
PsWRKY20	cis-acting regulatory element involved in light responsiveness
PsWRKY20	cis-acting regulatory element involved in light responsiveness
PsWRKY20	cis-acting regulatory element involved in light responsiveness
PsWRKY21	cis-acting regulatory element involved in light responsiveness
PsWRKY38	cis-acting regulatory element involved in light responsiveness
PsWRKY33	cis-acting regulatory element involved in light responsiveness
PsWRKY33	cis-acting regulatory element involved in light responsiveness
PsWRKY34	cis-acting regulatory element involved in light responsiveness
PsWRKY34	cis-acting regulatory element involved in light responsiveness
PsWRKY34	cis-acting regulatory element involved in light responsiveness
PsWRKY34	cis-acting regulatory element involved in light responsiveness
PsWRKY35	cis-acting regulatory element involved in light responsiveness
PsWRKY35	cis-acting regulatory element involved in light responsiveness
PsWRKY37	cis-acting regulatory element involved in the MeJA-responsiveness
PsWRKY37	cis-acting regulatory element involved in the MeJA-responsiveness
PsWRKY37	cis-acting regulatory element involved in the MeJA-responsiveness
PsWRKY37	cis-acting regulatory element involved in the MeJA-responsiveness
PsWRKY37	cis-acting regulatory element involved in the MeJA-responsiveness
PsWRKY37	cis-acting regulatory element involved in the MeJA-responsiveness
PsWRKY37	cis-acting regulatory element involved in the MeJA-responsiveness
PsWRKY37	cis-acting regulatory element involved in the MeJA-responsiveness
PsWRKY39	cis-acting regulatory element involved in the MeJA-responsiveness
PsWRKY39	cis-acting regulatory element involved in the MeJA-responsiveness
PsWRKY39	cis-acting regulatory element involved in the MeJA-responsiveness
PsWRKY39	cis-acting regulatory element involved in the MeJA-responsiveness
PsWRKY40	cis-acting regulatory element involved in the MeJA-responsiveness
PsWRKY40	cis-acting regulatory element involved in the MeJA-responsiveness
PsWRKY2	cis-acting regulatory element involved in the MeJA-responsiveness
PsWRKY2	cis-acting regulatory element involved in the MeJA-responsiveness
PsWRKY2	cis-acting regulatory element involved in the MeJA-responsiveness
PsWRKY2	cis-acting regulatory element involved in the MeJA-responsiveness
PsWRKY41	cis-acting regulatory element involved in the MeJA-responsiveness
PsWRKY41	cis-acting regulatory element involved in the MeJA-responsiveness
PsWRKY3	cis-acting regulatory element involved in the MeJA-responsiveness
PsWRKY3	cis-acting regulatory element involved in the MeJA-responsiveness
PsWRKY3	cis-acting regulatory element involved in the MeJA-responsiveness
PsWRKY3	cis-acting regulatory element involved in the MeJA-responsiveness
PsWRKY43	cis-acting regulatory element involved in the MeJA-responsiveness
PsWRKY43	cis-acting regulatory element involved in the MeJA-responsiveness
PsWRKY43	cis-acting regulatory element involved in the MeJA-responsiveness
PsWRKY43	cis-acting regulatory element involved in the MeJA-responsiveness
PsWRKY6	cis-acting regulatory element involved in the MeJA-responsiveness
PsWRKY6	cis-acting regulatory element involved in the MeJA-responsiveness
PsWRKY54	cis-acting regulatory element involved in the MeJA-responsiveness
PsWRKY54	cis-acting regulatory element involved in the MeJA-responsiveness
PsWRKY55	cis-acting regulatory element involved in the MeJA-responsiveness
PsWRKY55	cis-acting regulatory element involved in the MeJA-responsiveness
PsWRKY48	cis-acting regulatory element involved in the MeJA-responsiveness
PsWRKY48	cis-acting regulatory element involved in the MeJA-responsiveness
PsWRKY49	cis-acting regulatory element involved in the MeJA-responsiveness
PsWRKY49	cis-acting regulatory element involved in the MeJA-responsiveness
PsWRKY49	cis-acting regulatory element involved in the MeJA-responsiveness
PsWRKY49	cis-acting regulatory element involved in the MeJA-responsiveness
PsWRKY49	cis-acting regulatory element involved in the MeJA-responsiveness
PsWRKY49	cis-acting regulatory element involved in the MeJA-responsiveness
PsWRKY7	cis-acting regulatory element involved in the MeJA-responsiveness
PsWRKY7	cis-acting regulatory element involved in the MeJA-responsiveness
PsWRKY50	cis-acting regulatory element involved in the MeJA-responsiveness
PsWRKY50	cis-acting regulatory element involved in the MeJA-responsiveness
PsWRKY50	cis-acting regulatory element involved in the MeJA-responsiveness
PsWRKY50	cis-acting regulatory element involved in the MeJA-responsiveness
PsWRKY51	cis-acting regulatory element involved in the MeJA-responsiveness
PsWRKY51	cis-acting regulatory element involved in the MeJA-responsiveness
PsWRKY53	cis-acting regulatory element involved in the MeJA-responsiveness
PsWRKY53	cis-acting regulatory element involved in the MeJA-responsiveness
PsWRKY53	cis-acting regulatory element involved in the MeJA-responsiveness
PsWRKY53	cis-acting regulatory element involved in the MeJA-responsiveness
PsWRKY53	cis-acting regulatory element involved in the MeJA-responsiveness
PsWRKY53	cis-acting regulatory element involved in the MeJA-responsiveness
PsWRKY53	cis-acting regulatory element involved in the MeJA-responsiveness
PsWRKY53	cis-acting regulatory element involved in the MeJA-responsiveness
PsWRKY53	cis-acting regulatory element involved in the MeJA-responsiveness
PsWRKY53	cis-acting regulatory element involved in the MeJA-responsiveness
PsWRKY45	cis-acting regulatory element involved in the MeJA-responsiveness
PsWRKY45	cis-acting regulatory element involved in the MeJA-responsiveness
PsWRKY45	cis-acting regulatory element involved in the MeJA-responsiveness
PsWRKY45	cis-acting regulatory element involved in the MeJA-responsiveness
PsWRKY56	cis-acting regulatory element involved in the MeJA-responsiveness
PsWRKY56	cis-acting regulatory element involved in the MeJA-responsiveness
PsWRKY57	cis-acting regulatory element involved in the MeJA-responsiveness
PsWRKY57	cis-acting regulatory element involved in the MeJA-responsiveness
PsWRKY57	cis-acting regulatory element involved in the MeJA-responsiveness
PsWRKY57	cis-acting regulatory element involved in the MeJA-responsiveness
PsWRKY57	cis-acting regulatory element involved in the MeJA-responsiveness
PsWRKY57	cis-acting regulatory element involved in the MeJA-responsiveness
PsWRKY57	cis-acting regulatory element involved in the MeJA-responsiveness
PsWRKY57	cis-acting regulatory element involved in the MeJA-responsiveness
PsWRKY57	cis-acting regulatory element involved in the MeJA-responsiveness
PsWRKY57	cis-acting regulatory element involved in the MeJA-responsiveness
PsWRKY57	cis-acting regulatory element involved in the MeJA-responsiveness
PsWRKY57	cis-acting regulatory element involved in the MeJA-responsiveness
PsWRKY57	cis-acting regulatory element involved in the MeJA-responsiveness
PsWRKY57	cis-acting regulatory element involved in the MeJA-responsiveness
PsWRKY57	cis-acting regulatory element involved in the MeJA-responsiveness
PsWRKY57	cis-acting regulatory element involved in the MeJA-responsiveness
PsWRKY62	cis-acting regulatory element involved in the MeJA-responsiveness
PsWRKY62	cis-acting regulatory element involved in the MeJA-responsiveness
PsWRKY62	cis-acting regulatory element involved in the MeJA-responsiveness
PsWRKY62	cis-acting regulatory element involved in the MeJA-responsiveness
PsWRKY63	cis-acting regulatory element involved in the MeJA-responsiveness
PsWRKY63	cis-acting regulatory element involved in the MeJA-responsiveness
PsWRKY63	cis-acting regulatory element involved in the MeJA-responsiveness
PsWRKY63	cis-acting regulatory element involved in the MeJA-responsiveness
PsWRKY64	cis-acting regulatory element involved in the MeJA-responsiveness
PsWRKY64	cis-acting regulatory element involved in the MeJA-responsiveness
PsWRKY46	cis-acting regulatory element involved in the MeJA-responsiveness
PsWRKY46	cis-acting regulatory element involved in the MeJA-responsiveness
PsWRKY67	cis-acting regulatory element involved in the MeJA-responsiveness
PsWRKY67	cis-acting regulatory element involved in the MeJA-responsiveness
PsWRKY67	cis-acting regulatory element involved in the MeJA-responsiveness
PsWRKY67	cis-acting regulatory element involved in the MeJA-responsiveness
PsWRKY67	cis-acting regulatory element involved in the MeJA-responsiveness
PsWRKY67	cis-acting regulatory element involved in the MeJA-responsiveness
PsWRKY67	cis-acting regulatory element involved in the MeJA-responsiveness
PsWRKY67	cis-acting regulatory element involved in the MeJA-responsiveness
PsWRKY67	cis-acting regulatory element involved in the MeJA-responsiveness
PsWRKY67	cis-acting regulatory element involved in the MeJA-responsiveness
PsWRKY67	cis-acting regulatory element involved in the MeJA-responsiveness
PsWRKY67	cis-acting regulatory element involved in the MeJA-responsiveness
PsWRKY69	cis-acting regulatory element involved in the MeJA-responsiveness
PsWRKY69	cis-acting regulatory element involved in the MeJA-responsiveness
PsWRKY70	cis-acting regulatory element involved in the MeJA-responsiveness
PsWRKY70	cis-acting regulatory element involved in the MeJA-responsiveness
PsWRKY65	cis-acting regulatory element involved in the MeJA-responsiveness
PsWRKY65	cis-acting regulatory element involved in the MeJA-responsiveness
PsWRKY66	cis-acting regulatory element involved in the MeJA-responsiveness
PsWRKY66	cis-acting regulatory element involved in the MeJA-responsiveness
PsWRKY74	cis-acting regulatory element involved in the MeJA-responsiveness
PsWRKY74	cis-acting regulatory element involved in the MeJA-responsiveness
PsWRKY74	cis-acting regulatory element involved in the MeJA-responsiveness
PsWRKY74	cis-acting regulatory element involved in the MeJA-responsiveness
PsWRKY74	cis-acting regulatory element involved in the MeJA-responsiveness
PsWRKY74	cis-acting regulatory element involved in the MeJA-responsiveness
PsWRKY74	cis-acting regulatory element involved in the MeJA-responsiveness
PsWRKY74	cis-acting regulatory element involved in the MeJA-responsiveness
PsWRKY72	cis-acting regulatory element involved in the MeJA-responsiveness
PsWRKY72	cis-acting regulatory element involved in the MeJA-responsiveness
PsWRKY72	cis-acting regulatory element involved in the MeJA-responsiveness
PsWRKY72	cis-acting regulatory element involved in the MeJA-responsiveness
PsWRKY89	cis-acting regulatory element involved in the MeJA-responsiveness
PsWRKY89	cis-acting regulatory element involved in the MeJA-responsiveness
PsWRKY89	cis-acting regulatory element involved in the MeJA-responsiveness
PsWRKY89	cis-acting regulatory element involved in the MeJA-responsiveness
PsWRKY89	cis-acting regulatory element involved in the MeJA-responsiveness
PsWRKY89	cis-acting regulatory element involved in the MeJA-responsiveness
PsWRKY78	cis-acting regulatory element involved in the MeJA-responsiveness
PsWRKY78	cis-acting regulatory element involved in the MeJA-responsiveness
PsWRKY78	cis-acting regulatory element involved in the MeJA-responsiveness
PsWRKY78	cis-acting regulatory element involved in the MeJA-responsiveness
PsWRKY78	cis-acting regulatory element involved in the MeJA-responsiveness
PsWRKY78	cis-acting regulatory element involved in the MeJA-responsiveness
PsWRKY78	cis-acting regulatory element involved in the MeJA-responsiveness
PsWRKY78	cis-acting regulatory element involved in the MeJA-responsiveness
PsWRKY86	cis-acting regulatory element involved in the MeJA-responsiveness
PsWRKY86	cis-acting regulatory element involved in the MeJA-responsiveness
PsWRKY86	cis-acting regulatory element involved in the MeJA-responsiveness
PsWRKY86	cis-acting regulatory element involved in the MeJA-responsiveness
PsWRKY86	cis-acting regulatory element involved in the MeJA-responsiveness
PsWRKY86	cis-acting regulatory element involved in the MeJA-responsiveness
PsWRKY87	cis-acting regulatory element involved in the MeJA-responsiveness
PsWRKY87	cis-acting regulatory element involved in the MeJA-responsiveness
PsWRKY80	cis-acting regulatory element involved in the MeJA-responsiveness
PsWRKY80	cis-acting regulatory element involved in the MeJA-responsiveness
PsWRKY80	cis-acting regulatory element involved in the MeJA-responsiveness
PsWRKY80	cis-acting regulatory element involved in the MeJA-responsiveness
PsWRKY80	cis-acting regulatory element involved in the MeJA-responsiveness
PsWRKY80	cis-acting regulatory element involved in the MeJA-responsiveness
PsWRKY80	cis-acting regulatory element involved in the MeJA-responsiveness
PsWRKY80	cis-acting regulatory element involved in the MeJA-responsiveness
PsWRKY80	cis-acting regulatory element involved in the MeJA-responsiveness
PsWRKY80	cis-acting regulatory element involved in the MeJA-responsiveness
PsWRKY1	cis-acting regulatory element involved in the MeJA-responsiveness
PsWRKY1	cis-acting regulatory element involved in the MeJA-responsiveness
PsWRKY8	cis-acting regulatory element involved in the MeJA-responsiveness
PsWRKY8	cis-acting regulatory element involved in the MeJA-responsiveness
PsWRKY8	cis-acting regulatory element involved in the MeJA-responsiveness
PsWRKY8	cis-acting regulatory element involved in the MeJA-responsiveness
PsWRKY8	cis-acting regulatory element involved in the MeJA-responsiveness
PsWRKY8	cis-acting regulatory element involved in the MeJA-responsiveness
PsWRKY8	cis-acting regulatory element involved in the MeJA-responsiveness
PsWRKY8	cis-acting regulatory element involved in the MeJA-responsiveness
PsWRKY8	cis-acting regulatory element involved in the MeJA-responsiveness
PsWRKY8	cis-acting regulatory element involved in the MeJA-responsiveness
PsWRKY8	cis-acting regulatory element involved in the MeJA-responsiveness
PsWRKY8	cis-acting regulatory element involved in the MeJA-responsiveness
PsWRKY8	cis-acting regulatory element involved in the MeJA-responsiveness
PsWRKY8	cis-acting regulatory element involved in the MeJA-responsiveness
PsWRKY8	cis-acting regulatory element involved in the MeJA-responsiveness
PsWRKY8	cis-acting regulatory element involved in the MeJA-responsiveness
PsWRKY8	cis-acting regulatory element involved in the MeJA-responsiveness
PsWRKY8	cis-acting regulatory element involved in the MeJA-responsiveness
PsWRKY8	cis-acting regulatory element involved in the MeJA-responsiveness
PsWRKY8	cis-acting regulatory element involved in the MeJA-responsiveness
PsWRKY8	cis-acting regulatory element involved in the MeJA-responsiveness
PsWRKY8	cis-acting regulatory element involved in the MeJA-responsiveness
PsWRKY8	cis-acting regulatory element involved in the MeJA-responsiveness
PsWRKY8	cis-acting regulatory element involved in the MeJA-responsiveness
PsWRKY8	cis-acting regulatory element involved in the MeJA-responsiveness
PsWRKY8	cis-acting regulatory element involved in the MeJA-responsiveness
PsWRKY8	cis-acting regulatory element involved in the MeJA-responsiveness
PsWRKY8	cis-acting regulatory element involved in the MeJA-responsiveness
PsWRKY8	cis-acting regulatory element involved in the MeJA-responsiveness
PsWRKY8	cis-acting regulatory element involved in the MeJA-responsiveness
PsWRKY9	cis-acting regulatory element involved in the MeJA-responsiveness
PsWRKY9	cis-acting regulatory element involved in the MeJA-responsiveness
PsWRKY9	cis-acting regulatory element involved in the MeJA-responsiveness
PsWRKY9	cis-acting regulatory element involved in the MeJA-responsiveness
PsWRKY9	cis-acting regulatory element involved in the MeJA-responsiveness
PsWRKY9	cis-acting regulatory element involved in the MeJA-responsiveness
PsWRKY10	cis-acting regulatory element involved in the MeJA-responsiveness
PsWRKY10	cis-acting regulatory element involved in the MeJA-responsiveness
PsWRKY14	cis-acting regulatory element involved in the MeJA-responsiveness
PsWRKY14	cis-acting regulatory element involved in the MeJA-responsiveness
PsWRKY14	cis-acting regulatory element involved in the MeJA-responsiveness
PsWRKY14	cis-acting regulatory element involved in the MeJA-responsiveness
PsWRKY15	cis-acting regulatory element involved in the MeJA-responsiveness
PsWRKY15	cis-acting regulatory element involved in the MeJA-responsiveness
PsWRKY17	cis-acting regulatory element involved in the MeJA-responsiveness
PsWRKY17	cis-acting regulatory element involved in the MeJA-responsiveness
PsWRKY11	cis-acting regulatory element involved in the MeJA-responsiveness
PsWRKY11	cis-acting regulatory element involved in the MeJA-responsiveness
PsWRKY22	cis-acting regulatory element involved in the MeJA-responsiveness
PsWRKY22	cis-acting regulatory element involved in the MeJA-responsiveness
PsWRKY22	cis-acting regulatory element involved in the MeJA-responsiveness
PsWRKY22	cis-acting regulatory element involved in the MeJA-responsiveness
PsWRKY22	cis-acting regulatory element involved in the MeJA-responsiveness
PsWRKY22	cis-acting regulatory element involved in the MeJA-responsiveness
PsWRKY23	cis-acting regulatory element involved in the MeJA-responsiveness
PsWRKY23	cis-acting regulatory element involved in the MeJA-responsiveness
PsWRKY23	cis-acting regulatory element involved in the MeJA-responsiveness
PsWRKY23	cis-acting regulatory element involved in the MeJA-responsiveness
PsWRKY25	cis-acting regulatory element involved in the MeJA-responsiveness
PsWRKY25	cis-acting regulatory element involved in the MeJA-responsiveness
PsWRKY25	cis-acting regulatory element involved in the MeJA-responsiveness
PsWRKY25	cis-acting regulatory element involved in the MeJA-responsiveness
PsWRKY25	cis-acting regulatory element involved in the MeJA-responsiveness
PsWRKY25	cis-acting regulatory element involved in the MeJA-responsiveness
PsWRKY25	cis-acting regulatory element involved in the MeJA-responsiveness
PsWRKY25	cis-acting regulatory element involved in the MeJA-responsiveness
PsWRKY26	cis-acting regulatory element involved in the MeJA-responsiveness
PsWRKY26	cis-acting regulatory element involved in the MeJA-responsiveness
PsWRKY26	cis-acting regulatory element involved in the MeJA-responsiveness
PsWRKY26	cis-acting regulatory element involved in the MeJA-responsiveness
PsWRKY26	cis-acting regulatory element involved in the MeJA-responsiveness
PsWRKY26	cis-acting regulatory element involved in the MeJA-responsiveness
PsWRKY26	cis-acting regulatory element involved in the MeJA-responsiveness
PsWRKY26	cis-acting regulatory element involved in the MeJA-responsiveness
PsWRKY27	cis-acting regulatory element involved in the MeJA-responsiveness
PsWRKY27	cis-acting regulatory element involved in the MeJA-responsiveness
PsWRKY27	cis-acting regulatory element involved in the MeJA-responsiveness
PsWRKY27	cis-acting regulatory element involved in the MeJA-responsiveness
PsWRKY27	cis-acting regulatory element involved in the MeJA-responsiveness
PsWRKY27	cis-acting regulatory element involved in the MeJA-responsiveness
PsWRKY28	cis-acting regulatory element involved in the MeJA-responsiveness
PsWRKY28	cis-acting regulatory element involved in the MeJA-responsiveness
PsWRKY30	cis-acting regulatory element involved in the MeJA-responsiveness
PsWRKY30	cis-acting regulatory element involved in the MeJA-responsiveness
PsWRKY19	cis-acting regulatory element involved in the MeJA-responsiveness
PsWRKY19	cis-acting regulatory element involved in the MeJA-responsiveness
PsWRKY19	cis-acting regulatory element involved in the MeJA-responsiveness
PsWRKY19	cis-acting regulatory element involved in the MeJA-responsiveness
PsWRKY19	cis-acting regulatory element involved in the MeJA-responsiveness
PsWRKY19	cis-acting regulatory element involved in the MeJA-responsiveness
PsWRKY19	cis-acting regulatory element involved in the MeJA-responsiveness
PsWRKY19	cis-acting regulatory element involved in the MeJA-responsiveness
PsWRKY20	cis-acting regulatory element involved in the MeJA-responsiveness
PsWRKY20	cis-acting regulatory element involved in the MeJA-responsiveness
PsWRKY20	cis-acting regulatory element involved in the MeJA-responsiveness
PsWRKY20	cis-acting regulatory element involved in the MeJA-responsiveness
PsWRKY20	cis-acting regulatory element involved in the MeJA-responsiveness
PsWRKY20	cis-acting regulatory element involved in the MeJA-responsiveness
PsWRKY20	cis-acting regulatory element involved in the MeJA-responsiveness
PsWRKY20	cis-acting regulatory element involved in the MeJA-responsiveness
PsWRKY38	cis-acting regulatory element involved in the MeJA-responsiveness
PsWRKY38	cis-acting regulatory element involved in the MeJA-responsiveness
PsWRKY38	cis-acting regulatory element involved in the MeJA-responsiveness
PsWRKY38	cis-acting regulatory element involved in the MeJA-responsiveness
PsWRKY38	cis-acting regulatory element involved in the MeJA-responsiveness
PsWRKY38	cis-acting regulatory element involved in the MeJA-responsiveness
PsWRKY38	cis-acting regulatory element involved in the MeJA-responsiveness
PsWRKY38	cis-acting regulatory element involved in the MeJA-responsiveness
PsWRKY33	cis-acting regulatory element involved in the MeJA-responsiveness
PsWRKY33	cis-acting regulatory element involved in the MeJA-responsiveness
PsWRKY34	cis-acting regulatory element involved in the MeJA-responsiveness
PsWRKY34	cis-acting regulatory element involved in the MeJA-responsiveness
PsWRKY34	cis-acting regulatory element involved in the MeJA-responsiveness
PsWRKY34	cis-acting regulatory element involved in the MeJA-responsiveness
PsWRKY34	cis-acting regulatory element involved in the MeJA-responsiveness
PsWRKY34	cis-acting regulatory element involved in the MeJA-responsiveness
PsWRKY34	cis-acting regulatory element involved in the MeJA-responsiveness
PsWRKY34	cis-acting regulatory element involved in the MeJA-responsiveness
PsWRKY35	cis-acting regulatory element involved in the MeJA-responsiveness
PsWRKY35	cis-acting regulatory element involved in the MeJA-responsiveness
PsWRKY36	cis-acting regulatory element involved in the MeJA-responsiveness
PsWRKY36	cis-acting regulatory element involved in the MeJA-responsiveness
PsWRKY36	cis-acting regulatory element involved in the MeJA-responsiveness
PsWRKY36	cis-acting regulatory element involved in the MeJA-responsiveness
PsWRKY37	common cis-acting element in promoter and enhancer regions
PsWRKY37	common cis-acting element in promoter and enhancer regions
PsWRKY37	common cis-acting element in promoter and enhancer regions
PsWRKY37	common cis-acting element in promoter and enhancer regions
PsWRKY37	common cis-acting element in promoter and enhancer regions
PsWRKY37	common cis-acting element in promoter and enhancer regions
PsWRKY37	common cis-acting element in promoter and enhancer regions
PsWRKY37	common cis-acting element in promoter and enhancer regions
PsWRKY37	common cis-acting element in promoter and enhancer regions
PsWRKY37	common cis-acting element in promoter and enhancer regions
PsWRKY37	common cis-acting element in promoter and enhancer regions
PsWRKY39	common cis-acting element in promoter and enhancer regions
PsWRKY39	common cis-acting element in promoter and enhancer regions
PsWRKY39	common cis-acting element in promoter and enhancer regions
PsWRKY39	common cis-acting element in promoter and enhancer regions
PsWRKY39	common cis-acting element in promoter and enhancer regions
PsWRKY39	common cis-acting element in promoter and enhancer regions
PsWRKY39	common cis-acting element in promoter and enhancer regions
PsWRKY39	common cis-acting element in promoter and enhancer regions
PsWRKY39	common cis-acting element in promoter and enhancer regions
PsWRKY39	common cis-acting element in promoter and enhancer regions
PsWRKY39	common cis-acting element in promoter and enhancer regions
PsWRKY39	common cis-acting element in promoter and enhancer regions
PsWRKY39	common cis-acting element in promoter and enhancer regions
PsWRKY39	common cis-acting element in promoter and enhancer regions
PsWRKY39	common cis-acting element in promoter and enhancer regions
PsWRKY39	common cis-acting element in promoter and enhancer regions
PsWRKY39	common cis-acting element in promoter and enhancer regions
PsWRKY39	common cis-acting element in promoter and enhancer regions
PsWRKY40	common cis-acting element in promoter and enhancer regions
PsWRKY40	common cis-acting element in promoter and enhancer regions
PsWRKY40	common cis-acting element in promoter and enhancer regions
PsWRKY40	common cis-acting element in promoter and enhancer regions
PsWRKY40	common cis-acting element in promoter and enhancer regions
PsWRKY40	common cis-acting element in promoter and enhancer regions
PsWRKY40	common cis-acting element in promoter and enhancer regions
PsWRKY40	common cis-acting element in promoter and enhancer regions
PsWRKY40	common cis-acting element in promoter and enhancer regions
PsWRKY40	common cis-acting element in promoter and enhancer regions
PsWRKY40	common cis-acting element in promoter and enhancer regions
PsWRKY40	common cis-acting element in promoter and enhancer regions
PsWRKY40	common cis-acting element in promoter and enhancer regions
PsWRKY40	common cis-acting element in promoter and enhancer regions
PsWRKY40	common cis-acting element in promoter and enhancer regions
PsWRKY40	common cis-acting element in promoter and enhancer regions
PsWRKY40	common cis-acting element in promoter and enhancer regions
PsWRKY40	common cis-acting element in promoter and enhancer regions
PsWRKY40	common cis-acting element in promoter and enhancer regions
PsWRKY40	common cis-acting element in promoter and enhancer regions
PsWRKY40	common cis-acting element in promoter and enhancer regions
PsWRKY40	common cis-acting element in promoter and enhancer regions
PsWRKY40	common cis-acting element in promoter and enhancer regions
PsWRKY40	common cis-acting element in promoter and enhancer regions
PsWRKY2	common cis-acting element in promoter and enhancer regions
PsWRKY2	common cis-acting element in promoter and enhancer regions
PsWRKY2	common cis-acting element in promoter and enhancer regions
PsWRKY2	common cis-acting element in promoter and enhancer regions
PsWRKY2	common cis-acting element in promoter and enhancer regions
PsWRKY2	common cis-acting element in promoter and enhancer regions
PsWRKY2	common cis-acting element in promoter and enhancer regions
PsWRKY2	common cis-acting element in promoter and enhancer regions
PsWRKY2	common cis-acting element in promoter and enhancer regions
PsWRKY2	common cis-acting element in promoter and enhancer regions
PsWRKY2	common cis-acting element in promoter and enhancer regions
PsWRKY2	common cis-acting element in promoter and enhancer regions
PsWRKY2	common cis-acting element in promoter and enhancer regions
PsWRKY2	common cis-acting element in promoter and enhancer regions
PsWRKY2	common cis-acting element in promoter and enhancer regions
PsWRKY2	common cis-acting element in promoter and enhancer regions
PsWRKY2	common cis-acting element in promoter and enhancer regions
PsWRKY2	common cis-acting element in promoter and enhancer regions
PsWRKY2	common cis-acting element in promoter and enhancer regions
PsWRKY2	common cis-acting element in promoter and enhancer regions
PsWRKY41	common cis-acting element in promoter and enhancer regions
PsWRKY41	common cis-acting element in promoter and enhancer regions
PsWRKY41	common cis-acting element in promoter and enhancer regions
PsWRKY41	common cis-acting element in promoter and enhancer regions
PsWRKY41	common cis-acting element in promoter and enhancer regions
PsWRKY41	common cis-acting element in promoter and enhancer regions
PsWRKY41	common cis-acting element in promoter and enhancer regions
PsWRKY41	common cis-acting element in promoter and enhancer regions
PsWRKY41	common cis-acting element in promoter and enhancer regions
PsWRKY41	common cis-acting element in promoter and enhancer regions
PsWRKY41	common cis-acting element in promoter and enhancer regions
PsWRKY41	common cis-acting element in promoter and enhancer regions
PsWRKY41	common cis-acting element in promoter and enhancer regions
PsWRKY41	common cis-acting element in promoter and enhancer regions
PsWRKY41	common cis-acting element in promoter and enhancer regions
PsWRKY41	common cis-acting element in promoter and enhancer regions
PsWRKY41	common cis-acting element in promoter and enhancer regions
PsWRKY3	common cis-acting element in promoter and enhancer regions
PsWRKY3	common cis-acting element in promoter and enhancer regions
PsWRKY3	common cis-acting element in promoter and enhancer regions
PsWRKY3	common cis-acting element in promoter and enhancer regions
PsWRKY3	common cis-acting element in promoter and enhancer regions
PsWRKY3	common cis-acting element in promoter and enhancer regions
PsWRKY3	common cis-acting element in promoter and enhancer regions
PsWRKY3	common cis-acting element in promoter and enhancer regions
PsWRKY3	common cis-acting element in promoter and enhancer regions
PsWRKY3	common cis-acting element in promoter and enhancer regions
PsWRKY3	common cis-acting element in promoter and enhancer regions
PsWRKY3	common cis-acting element in promoter and enhancer regions
PsWRKY42	common cis-acting element in promoter and enhancer regions
PsWRKY42	common cis-acting element in promoter and enhancer regions
PsWRKY42	common cis-acting element in promoter and enhancer regions
PsWRKY42	common cis-acting element in promoter and enhancer regions
PsWRKY42	common cis-acting element in promoter and enhancer regions
PsWRKY42	common cis-acting element in promoter and enhancer regions
PsWRKY42	common cis-acting element in promoter and enhancer regions
PsWRKY42	common cis-acting element in promoter and enhancer regions
PsWRKY42	common cis-acting element in promoter and enhancer regions
PsWRKY42	common cis-acting element in promoter and enhancer regions
PsWRKY42	common cis-acting element in promoter and enhancer regions
PsWRKY42	common cis-acting element in promoter and enhancer regions
PsWRKY42	common cis-acting element in promoter and enhancer regions
PsWRKY42	common cis-acting element in promoter and enhancer regions
PsWRKY42	common cis-acting element in promoter and enhancer regions
PsWRKY42	common cis-acting element in promoter and enhancer regions
PsWRKY42	common cis-acting element in promoter and enhancer regions
PsWRKY43	common cis-acting element in promoter and enhancer regions
PsWRKY43	common cis-acting element in promoter and enhancer regions
PsWRKY43	common cis-acting element in promoter and enhancer regions
PsWRKY43	common cis-acting element in promoter and enhancer regions
PsWRKY43	common cis-acting element in promoter and enhancer regions
PsWRKY43	common cis-acting element in promoter and enhancer regions
PsWRKY43	common cis-acting element in promoter and enhancer regions
PsWRKY43	common cis-acting element in promoter and enhancer regions
PsWRKY43	common cis-acting element in promoter and enhancer regions
PsWRKY43	common cis-acting element in promoter and enhancer regions
PsWRKY43	common cis-acting element in promoter and enhancer regions
PsWRKY43	common cis-acting element in promoter and enhancer regions
PsWRKY43	common cis-acting element in promoter and enhancer regions
PsWRKY43	common cis-acting element in promoter and enhancer regions
PsWRKY43	common cis-acting element in promoter and enhancer regions
PsWRKY43	common cis-acting element in promoter and enhancer regions
PsWRKY43	common cis-acting element in promoter and enhancer regions
PsWRKY43	common cis-acting element in promoter and enhancer regions
PsWRKY4	common cis-acting element in promoter and enhancer regions
PsWRKY4	common cis-acting element in promoter and enhancer regions
PsWRKY4	common cis-acting element in promoter and enhancer regions
PsWRKY4	common cis-acting element in promoter and enhancer regions
PsWRKY4	common cis-acting element in promoter and enhancer regions
PsWRKY4	common cis-acting element in promoter and enhancer regions
PsWRKY4	common cis-acting element in promoter and enhancer regions
PsWRKY4	common cis-acting element in promoter and enhancer regions
PsWRKY5	common cis-acting element in promoter and enhancer regions
PsWRKY5	common cis-acting element in promoter and enhancer regions
PsWRKY5	common cis-acting element in promoter and enhancer regions
PsWRKY5	common cis-acting element in promoter and enhancer regions
PsWRKY5	common cis-acting element in promoter and enhancer regions
PsWRKY5	common cis-acting element in promoter and enhancer regions
PsWRKY5	common cis-acting element in promoter and enhancer regions
PsWRKY5	common cis-acting element in promoter and enhancer regions
PsWRKY5	common cis-acting element in promoter and enhancer regions
PsWRKY5	common cis-acting element in promoter and enhancer regions
PsWRKY5	common cis-acting element in promoter and enhancer regions
PsWRKY5	common cis-acting element in promoter and enhancer regions
PsWRKY5	common cis-acting element in promoter and enhancer regions
PsWRKY5	common cis-acting element in promoter and enhancer regions
PsWRKY5	common cis-acting element in promoter and enhancer regions
PsWRKY5	common cis-acting element in promoter and enhancer regions
PsWRKY5	common cis-acting element in promoter and enhancer regions
PsWRKY44	common cis-acting element in promoter and enhancer regions
PsWRKY44	common cis-acting element in promoter and enhancer regions
PsWRKY44	common cis-acting element in promoter and enhancer regions
PsWRKY44	common cis-acting element in promoter and enhancer regions
PsWRKY44	common cis-acting element in promoter and enhancer regions
PsWRKY44	common cis-acting element in promoter and enhancer regions
PsWRKY44	common cis-acting element in promoter and enhancer regions
PsWRKY44	common cis-acting element in promoter and enhancer regions
PsWRKY44	common cis-acting element in promoter and enhancer regions
PsWRKY44	common cis-acting element in promoter and enhancer regions
PsWRKY44	common cis-acting element in promoter and enhancer regions
PsWRKY44	common cis-acting element in promoter and enhancer regions
PsWRKY44	common cis-acting element in promoter and enhancer regions
PsWRKY44	common cis-acting element in promoter and enhancer regions
PsWRKY6	common cis-acting element in promoter and enhancer regions
PsWRKY6	common cis-acting element in promoter and enhancer regions
PsWRKY6	common cis-acting element in promoter and enhancer regions
PsWRKY6	common cis-acting element in promoter and enhancer regions
PsWRKY6	common cis-acting element in promoter and enhancer regions
PsWRKY6	common cis-acting element in promoter and enhancer regions
PsWRKY6	common cis-acting element in promoter and enhancer regions
PsWRKY6	common cis-acting element in promoter and enhancer regions
PsWRKY6	common cis-acting element in promoter and enhancer regions
PsWRKY6	common cis-acting element in promoter and enhancer regions
PsWRKY6	common cis-acting element in promoter and enhancer regions
PsWRKY6	common cis-acting element in promoter and enhancer regions
PsWRKY6	common cis-acting element in promoter and enhancer regions
PsWRKY6	common cis-acting element in promoter and enhancer regions
PsWRKY6	common cis-acting element in promoter and enhancer regions
PsWRKY6	common cis-acting element in promoter and enhancer regions
PsWRKY6	common cis-acting element in promoter and enhancer regions
PsWRKY54	common cis-acting element in promoter and enhancer regions
PsWRKY54	common cis-acting element in promoter and enhancer regions
PsWRKY54	common cis-acting element in promoter and enhancer regions
PsWRKY54	common cis-acting element in promoter and enhancer regions
PsWRKY54	common cis-acting element in promoter and enhancer regions
PsWRKY54	common cis-acting element in promoter and enhancer regions
PsWRKY54	common cis-acting element in promoter and enhancer regions
PsWRKY54	common cis-acting element in promoter and enhancer regions
PsWRKY54	common cis-acting element in promoter and enhancer regions
PsWRKY54	common cis-acting element in promoter and enhancer regions
PsWRKY54	common cis-acting element in promoter and enhancer regions
PsWRKY54	common cis-acting element in promoter and enhancer regions
PsWRKY54	common cis-acting element in promoter and enhancer regions
PsWRKY54	common cis-acting element in promoter and enhancer regions
PsWRKY55	common cis-acting element in promoter and enhancer regions
PsWRKY55	common cis-acting element in promoter and enhancer regions
PsWRKY55	common cis-acting element in promoter and enhancer regions
PsWRKY55	common cis-acting element in promoter and enhancer regions
PsWRKY55	common cis-acting element in promoter and enhancer regions
PsWRKY55	common cis-acting element in promoter and enhancer regions
PsWRKY55	common cis-acting element in promoter and enhancer regions
PsWRKY55	common cis-acting element in promoter and enhancer regions
PsWRKY55	common cis-acting element in promoter and enhancer regions
PsWRKY55	common cis-acting element in promoter and enhancer regions
PsWRKY55	common cis-acting element in promoter and enhancer regions
PsWRKY55	common cis-acting element in promoter and enhancer regions
PsWRKY48	common cis-acting element in promoter and enhancer regions
PsWRKY48	common cis-acting element in promoter and enhancer regions
PsWRKY48	common cis-acting element in promoter and enhancer regions
PsWRKY48	common cis-acting element in promoter and enhancer regions
PsWRKY48	common cis-acting element in promoter and enhancer regions
PsWRKY48	common cis-acting element in promoter and enhancer regions
PsWRKY48	common cis-acting element in promoter and enhancer regions
PsWRKY48	common cis-acting element in promoter and enhancer regions
PsWRKY48	common cis-acting element in promoter and enhancer regions
PsWRKY48	common cis-acting element in promoter and enhancer regions
PsWRKY49	common cis-acting element in promoter and enhancer regions
PsWRKY49	common cis-acting element in promoter and enhancer regions
PsWRKY49	common cis-acting element in promoter and enhancer regions
PsWRKY49	common cis-acting element in promoter and enhancer regions
PsWRKY49	common cis-acting element in promoter and enhancer regions
PsWRKY49	common cis-acting element in promoter and enhancer regions
PsWRKY49	common cis-acting element in promoter and enhancer regions
PsWRKY49	common cis-acting element in promoter and enhancer regions
PsWRKY49	common cis-acting element in promoter and enhancer regions
PsWRKY49	common cis-acting element in promoter and enhancer regions
PsWRKY49	common cis-acting element in promoter and enhancer regions
PsWRKY49	common cis-acting element in promoter and enhancer regions
PsWRKY49	common cis-acting element in promoter and enhancer regions
PsWRKY49	common cis-acting element in promoter and enhancer regions
PsWRKY49	common cis-acting element in promoter and enhancer regions
PsWRKY49	common cis-acting element in promoter and enhancer regions
PsWRKY49	common cis-acting element in promoter and enhancer regions
PsWRKY7	common cis-acting element in promoter and enhancer regions
PsWRKY7	common cis-acting element in promoter and enhancer regions
PsWRKY7	common cis-acting element in promoter and enhancer regions
PsWRKY7	common cis-acting element in promoter and enhancer regions
PsWRKY7	common cis-acting element in promoter and enhancer regions
PsWRKY7	common cis-acting element in promoter and enhancer regions
PsWRKY7	common cis-acting element in promoter and enhancer regions
PsWRKY7	common cis-acting element in promoter and enhancer regions
PsWRKY7	common cis-acting element in promoter and enhancer regions
PsWRKY7	common cis-acting element in promoter and enhancer regions
PsWRKY7	common cis-acting element in promoter and enhancer regions
PsWRKY7	common cis-acting element in promoter and enhancer regions
PsWRKY7	common cis-acting element in promoter and enhancer regions
PsWRKY7	common cis-acting element in promoter and enhancer regions
PsWRKY7	common cis-acting element in promoter and enhancer regions
PsWRKY50	common cis-acting element in promoter and enhancer regions
PsWRKY50	common cis-acting element in promoter and enhancer regions
PsWRKY50	common cis-acting element in promoter and enhancer regions
PsWRKY50	common cis-acting element in promoter and enhancer regions
PsWRKY50	common cis-acting element in promoter and enhancer regions
PsWRKY50	common cis-acting element in promoter and enhancer regions
PsWRKY50	common cis-acting element in promoter and enhancer regions
PsWRKY50	common cis-acting element in promoter and enhancer regions
PsWRKY50	common cis-acting element in promoter and enhancer regions
PsWRKY50	common cis-acting element in promoter and enhancer regions
PsWRKY50	common cis-acting element in promoter and enhancer regions
PsWRKY50	common cis-acting element in promoter and enhancer regions
PsWRKY50	common cis-acting element in promoter and enhancer regions
PsWRKY50	common cis-acting element in promoter and enhancer regions
PsWRKY50	common cis-acting element in promoter and enhancer regions
PsWRKY59	common cis-acting element in promoter and enhancer regions
PsWRKY59	common cis-acting element in promoter and enhancer regions
PsWRKY59	common cis-acting element in promoter and enhancer regions
PsWRKY59	common cis-acting element in promoter and enhancer regions
PsWRKY59	common cis-acting element in promoter and enhancer regions
PsWRKY59	common cis-acting element in promoter and enhancer regions
PsWRKY59	common cis-acting element in promoter and enhancer regions
PsWRKY59	common cis-acting element in promoter and enhancer regions
PsWRKY59	common cis-acting element in promoter and enhancer regions
PsWRKY59	common cis-acting element in promoter and enhancer regions
PsWRKY59	common cis-acting element in promoter and enhancer regions
PsWRKY59	common cis-acting element in promoter and enhancer regions
PsWRKY59	common cis-acting element in promoter and enhancer regions
PsWRKY59	common cis-acting element in promoter and enhancer regions
PsWRKY59	common cis-acting element in promoter and enhancer regions
PsWRKY59	common cis-acting element in promoter and enhancer regions
PsWRKY59	common cis-acting element in promoter and enhancer regions
PsWRKY59	common cis-acting element in promoter and enhancer regions
PsWRKY59	common cis-acting element in promoter and enhancer regions
PsWRKY59	common cis-acting element in promoter and enhancer regions
PsWRKY59	common cis-acting element in promoter and enhancer regions
PsWRKY51	common cis-acting element in promoter and enhancer regions
PsWRKY51	common cis-acting element in promoter and enhancer regions
PsWRKY51	common cis-acting element in promoter and enhancer regions
PsWRKY51	common cis-acting element in promoter and enhancer regions
PsWRKY51	common cis-acting element in promoter and enhancer regions
PsWRKY51	common cis-acting element in promoter and enhancer regions
PsWRKY51	common cis-acting element in promoter and enhancer regions
PsWRKY51	common cis-acting element in promoter and enhancer regions
PsWRKY51	common cis-acting element in promoter and enhancer regions
PsWRKY51	common cis-acting element in promoter and enhancer regions
PsWRKY51	common cis-acting element in promoter and enhancer regions
PsWRKY51	common cis-acting element in promoter and enhancer regions
PsWRKY51	common cis-acting element in promoter and enhancer regions
PsWRKY51	common cis-acting element in promoter and enhancer regions
PsWRKY51	common cis-acting element in promoter and enhancer regions
PsWRKY51	common cis-acting element in promoter and enhancer regions
PsWRKY51	common cis-acting element in promoter and enhancer regions
PsWRKY51	common cis-acting element in promoter and enhancer regions
PsWRKY58	common cis-acting element in promoter and enhancer regions
PsWRKY58	common cis-acting element in promoter and enhancer regions
PsWRKY58	common cis-acting element in promoter and enhancer regions
PsWRKY58	common cis-acting element in promoter and enhancer regions
PsWRKY58	common cis-acting element in promoter and enhancer regions
PsWRKY58	common cis-acting element in promoter and enhancer regions
PsWRKY58	common cis-acting element in promoter and enhancer regions
PsWRKY58	common cis-acting element in promoter and enhancer regions
PsWRKY58	common cis-acting element in promoter and enhancer regions
PsWRKY58	common cis-acting element in promoter and enhancer regions
PsWRKY58	common cis-acting element in promoter and enhancer regions
PsWRKY58	common cis-acting element in promoter and enhancer regions
PsWRKY58	common cis-acting element in promoter and enhancer regions
PsWRKY58	common cis-acting element in promoter and enhancer regions
PsWRKY58	common cis-acting element in promoter and enhancer regions
PsWRKY58	common cis-acting element in promoter and enhancer regions
PsWRKY60	common cis-acting element in promoter and enhancer regions
PsWRKY60	common cis-acting element in promoter and enhancer regions
PsWRKY60	common cis-acting element in promoter and enhancer regions
PsWRKY60	common cis-acting element in promoter and enhancer regions
PsWRKY60	common cis-acting element in promoter and enhancer regions
PsWRKY60	common cis-acting element in promoter and enhancer regions
PsWRKY60	common cis-acting element in promoter and enhancer regions
PsWRKY60	common cis-acting element in promoter and enhancer regions
PsWRKY60	common cis-acting element in promoter and enhancer regions
PsWRKY60	common cis-acting element in promoter and enhancer regions
PsWRKY60	common cis-acting element in promoter and enhancer regions
PsWRKY60	common cis-acting element in promoter and enhancer regions
PsWRKY60	common cis-acting element in promoter and enhancer regions
PsWRKY60	common cis-acting element in promoter and enhancer regions
PsWRKY60	common cis-acting element in promoter and enhancer regions
PsWRKY60	common cis-acting element in promoter and enhancer regions
PsWRKY60	common cis-acting element in promoter and enhancer regions
PsWRKY60	common cis-acting element in promoter and enhancer regions
PsWRKY60	common cis-acting element in promoter and enhancer regions
PsWRKY60	common cis-acting element in promoter and enhancer regions
PsWRKY60	common cis-acting element in promoter and enhancer regions
PsWRKY60	common cis-acting element in promoter and enhancer regions
PsWRKY52	common cis-acting element in promoter and enhancer regions
PsWRKY52	common cis-acting element in promoter and enhancer regions
PsWRKY52	common cis-acting element in promoter and enhancer regions
PsWRKY52	common cis-acting element in promoter and enhancer regions
PsWRKY52	common cis-acting element in promoter and enhancer regions
PsWRKY52	common cis-acting element in promoter and enhancer regions
PsWRKY52	common cis-acting element in promoter and enhancer regions
PsWRKY52	common cis-acting element in promoter and enhancer regions
PsWRKY52	common cis-acting element in promoter and enhancer regions
PsWRKY52	common cis-acting element in promoter and enhancer regions
PsWRKY52	common cis-acting element in promoter and enhancer regions
PsWRKY53	common cis-acting element in promoter and enhancer regions
PsWRKY53	common cis-acting element in promoter and enhancer regions
PsWRKY53	common cis-acting element in promoter and enhancer regions
PsWRKY53	common cis-acting element in promoter and enhancer regions
PsWRKY53	common cis-acting element in promoter and enhancer regions
PsWRKY53	common cis-acting element in promoter and enhancer regions
PsWRKY53	common cis-acting element in promoter and enhancer regions
PsWRKY53	common cis-acting element in promoter and enhancer regions
PsWRKY53	common cis-acting element in promoter and enhancer regions
PsWRKY53	common cis-acting element in promoter and enhancer regions
PsWRKY53	common cis-acting element in promoter and enhancer regions
PsWRKY53	common cis-acting element in promoter and enhancer regions
PsWRKY53	common cis-acting element in promoter and enhancer regions
PsWRKY53	common cis-acting element in promoter and enhancer regions
PsWRKY53	common cis-acting element in promoter and enhancer regions
PsWRKY53	common cis-acting element in promoter and enhancer regions
PsWRKY45	common cis-acting element in promoter and enhancer regions
PsWRKY45	common cis-acting element in promoter and enhancer regions
PsWRKY45	common cis-acting element in promoter and enhancer regions
PsWRKY45	common cis-acting element in promoter and enhancer regions
PsWRKY45	common cis-acting element in promoter and enhancer regions
PsWRKY45	common cis-acting element in promoter and enhancer regions
PsWRKY45	common cis-acting element in promoter and enhancer regions
PsWRKY45	common cis-acting element in promoter and enhancer regions
PsWRKY45	common cis-acting element in promoter and enhancer regions
PsWRKY45	common cis-acting element in promoter and enhancer regions
PsWRKY45	common cis-acting element in promoter and enhancer regions
PsWRKY45	common cis-acting element in promoter and enhancer regions
PsWRKY45	common cis-acting element in promoter and enhancer regions
PsWRKY45	common cis-acting element in promoter and enhancer regions
PsWRKY56	common cis-acting element in promoter and enhancer regions
PsWRKY56	common cis-acting element in promoter and enhancer regions
PsWRKY56	common cis-acting element in promoter and enhancer regions
PsWRKY56	common cis-acting element in promoter and enhancer regions
PsWRKY56	common cis-acting element in promoter and enhancer regions
PsWRKY56	common cis-acting element in promoter and enhancer regions
PsWRKY57	common cis-acting element in promoter and enhancer regions
PsWRKY57	common cis-acting element in promoter and enhancer regions
PsWRKY57	common cis-acting element in promoter and enhancer regions
PsWRKY57	common cis-acting element in promoter and enhancer regions
PsWRKY57	common cis-acting element in promoter and enhancer regions
PsWRKY57	common cis-acting element in promoter and enhancer regions
PsWRKY57	common cis-acting element in promoter and enhancer regions
PsWRKY57	common cis-acting element in promoter and enhancer regions
PsWRKY57	common cis-acting element in promoter and enhancer regions
PsWRKY57	common cis-acting element in promoter and enhancer regions
PsWRKY57	common cis-acting element in promoter and enhancer regions
PsWRKY57	common cis-acting element in promoter and enhancer regions
PsWRKY57	common cis-acting element in promoter and enhancer regions
PsWRKY57	common cis-acting element in promoter and enhancer regions
PsWRKY57	common cis-acting element in promoter and enhancer regions
PsWRKY57	common cis-acting element in promoter and enhancer regions
PsWRKY57	common cis-acting element in promoter and enhancer regions
PsWRKY57	common cis-acting element in promoter and enhancer regions
PsWRKY61	common cis-acting element in promoter and enhancer regions
PsWRKY61	common cis-acting element in promoter and enhancer regions
PsWRKY61	common cis-acting element in promoter and enhancer regions
PsWRKY61	common cis-acting element in promoter and enhancer regions
PsWRKY61	common cis-acting element in promoter and enhancer regions
PsWRKY61	common cis-acting element in promoter and enhancer regions
PsWRKY61	common cis-acting element in promoter and enhancer regions
PsWRKY61	common cis-acting element in promoter and enhancer regions
PsWRKY61	common cis-acting element in promoter and enhancer regions
PsWRKY61	common cis-acting element in promoter and enhancer regions
PsWRKY61	common cis-acting element in promoter and enhancer regions
PsWRKY61	common cis-acting element in promoter and enhancer regions
PsWRKY61	common cis-acting element in promoter and enhancer regions
PsWRKY61	common cis-acting element in promoter and enhancer regions
PsWRKY61	common cis-acting element in promoter and enhancer regions
PsWRKY61	common cis-acting element in promoter and enhancer regions
PsWRKY61	common cis-acting element in promoter and enhancer regions
PsWRKY61	common cis-acting element in promoter and enhancer regions
PsWRKY61	common cis-acting element in promoter and enhancer regions
PsWRKY61	common cis-acting element in promoter and enhancer regions
PsWRKY61	common cis-acting element in promoter and enhancer regions
PsWRKY61	common cis-acting element in promoter and enhancer regions
PsWRKY61	common cis-acting element in promoter and enhancer regions
PsWRKY61	common cis-acting element in promoter and enhancer regions
PsWRKY61	common cis-acting element in promoter and enhancer regions
PsWRKY61	common cis-acting element in promoter and enhancer regions
PsWRKY61	common cis-acting element in promoter and enhancer regions
PsWRKY61	common cis-acting element in promoter and enhancer regions
PsWRKY62	common cis-acting element in promoter and enhancer regions
PsWRKY62	common cis-acting element in promoter and enhancer regions
PsWRKY62	common cis-acting element in promoter and enhancer regions
PsWRKY62	common cis-acting element in promoter and enhancer regions
PsWRKY62	common cis-acting element in promoter and enhancer regions
PsWRKY62	common cis-acting element in promoter and enhancer regions
PsWRKY62	common cis-acting element in promoter and enhancer regions
PsWRKY62	common cis-acting element in promoter and enhancer regions
PsWRKY62	common cis-acting element in promoter and enhancer regions
PsWRKY62	common cis-acting element in promoter and enhancer regions
PsWRKY62	common cis-acting element in promoter and enhancer regions
PsWRKY62	common cis-acting element in promoter and enhancer regions
PsWRKY62	common cis-acting element in promoter and enhancer regions
PsWRKY62	common cis-acting element in promoter and enhancer regions
PsWRKY62	common cis-acting element in promoter and enhancer regions
PsWRKY63	common cis-acting element in promoter and enhancer regions
PsWRKY63	common cis-acting element in promoter and enhancer regions
PsWRKY63	common cis-acting element in promoter and enhancer regions
PsWRKY63	common cis-acting element in promoter and enhancer regions
PsWRKY63	common cis-acting element in promoter and enhancer regions
PsWRKY63	common cis-acting element in promoter and enhancer regions
PsWRKY63	common cis-acting element in promoter and enhancer regions
PsWRKY63	common cis-acting element in promoter and enhancer regions
PsWRKY63	common cis-acting element in promoter and enhancer regions
PsWRKY63	common cis-acting element in promoter and enhancer regions
PsWRKY63	common cis-acting element in promoter and enhancer regions
PsWRKY63	common cis-acting element in promoter and enhancer regions
PsWRKY63	common cis-acting element in promoter and enhancer regions
PsWRKY63	common cis-acting element in promoter and enhancer regions
PsWRKY63	common cis-acting element in promoter and enhancer regions
PsWRKY64	common cis-acting element in promoter and enhancer regions
PsWRKY64	common cis-acting element in promoter and enhancer regions
PsWRKY64	common cis-acting element in promoter and enhancer regions
PsWRKY64	common cis-acting element in promoter and enhancer regions
PsWRKY64	common cis-acting element in promoter and enhancer regions
PsWRKY64	common cis-acting element in promoter and enhancer regions
PsWRKY64	common cis-acting element in promoter and enhancer regions
PsWRKY64	common cis-acting element in promoter and enhancer regions
PsWRKY64	common cis-acting element in promoter and enhancer regions
PsWRKY64	common cis-acting element in promoter and enhancer regions
PsWRKY64	common cis-acting element in promoter and enhancer regions
PsWRKY64	common cis-acting element in promoter and enhancer regions
PsWRKY64	common cis-acting element in promoter and enhancer regions
PsWRKY64	common cis-acting element in promoter and enhancer regions
PsWRKY64	common cis-acting element in promoter and enhancer regions
PsWRKY64	common cis-acting element in promoter and enhancer regions
PsWRKY64	common cis-acting element in promoter and enhancer regions
PsWRKY46	common cis-acting element in promoter and enhancer regions
PsWRKY46	common cis-acting element in promoter and enhancer regions
PsWRKY46	common cis-acting element in promoter and enhancer regions
PsWRKY47	common cis-acting element in promoter and enhancer regions
PsWRKY47	common cis-acting element in promoter and enhancer regions
PsWRKY47	common cis-acting element in promoter and enhancer regions
PsWRKY47	common cis-acting element in promoter and enhancer regions
PsWRKY47	common cis-acting element in promoter and enhancer regions
PsWRKY47	common cis-acting element in promoter and enhancer regions
PsWRKY47	common cis-acting element in promoter and enhancer regions
PsWRKY47	common cis-acting element in promoter and enhancer regions
PsWRKY47	common cis-acting element in promoter and enhancer regions
PsWRKY47	common cis-acting element in promoter and enhancer regions
PsWRKY47	common cis-acting element in promoter and enhancer regions
PsWRKY47	common cis-acting element in promoter and enhancer regions
PsWRKY47	common cis-acting element in promoter and enhancer regions
PsWRKY67	common cis-acting element in promoter and enhancer regions
PsWRKY67	common cis-acting element in promoter and enhancer regions
PsWRKY67	common cis-acting element in promoter and enhancer regions
PsWRKY67	common cis-acting element in promoter and enhancer regions
PsWRKY67	common cis-acting element in promoter and enhancer regions
PsWRKY67	common cis-acting element in promoter and enhancer regions
PsWRKY67	common cis-acting element in promoter and enhancer regions
PsWRKY68	common cis-acting element in promoter and enhancer regions
PsWRKY68	common cis-acting element in promoter and enhancer regions
PsWRKY68	common cis-acting element in promoter and enhancer regions
PsWRKY68	common cis-acting element in promoter and enhancer regions
PsWRKY68	common cis-acting element in promoter and enhancer regions
PsWRKY68	common cis-acting element in promoter and enhancer regions
PsWRKY68	common cis-acting element in promoter and enhancer regions
PsWRKY68	common cis-acting element in promoter and enhancer regions
PsWRKY68	common cis-acting element in promoter and enhancer regions
PsWRKY68	common cis-acting element in promoter and enhancer regions
PsWRKY68	common cis-acting element in promoter and enhancer regions
PsWRKY68	common cis-acting element in promoter and enhancer regions
PsWRKY69	common cis-acting element in promoter and enhancer regions
PsWRKY69	common cis-acting element in promoter and enhancer regions
PsWRKY69	common cis-acting element in promoter and enhancer regions
PsWRKY69	common cis-acting element in promoter and enhancer regions
PsWRKY69	common cis-acting element in promoter and enhancer regions
PsWRKY69	common cis-acting element in promoter and enhancer regions
PsWRKY69	common cis-acting element in promoter and enhancer regions
PsWRKY69	common cis-acting element in promoter and enhancer regions
PsWRKY69	common cis-acting element in promoter and enhancer regions
PsWRKY69	common cis-acting element in promoter and enhancer regions
PsWRKY69	common cis-acting element in promoter and enhancer regions
PsWRKY69	common cis-acting element in promoter and enhancer regions
PsWRKY69	common cis-acting element in promoter and enhancer regions
PsWRKY69	common cis-acting element in promoter and enhancer regions
PsWRKY69	common cis-acting element in promoter and enhancer regions
PsWRKY69	common cis-acting element in promoter and enhancer regions
PsWRKY69	common cis-acting element in promoter and enhancer regions
PsWRKY69	common cis-acting element in promoter and enhancer regions
PsWRKY70	common cis-acting element in promoter and enhancer regions
PsWRKY70	common cis-acting element in promoter and enhancer regions
PsWRKY70	common cis-acting element in promoter and enhancer regions
PsWRKY70	common cis-acting element in promoter and enhancer regions
PsWRKY70	common cis-acting element in promoter and enhancer regions
PsWRKY70	common cis-acting element in promoter and enhancer regions
PsWRKY70	common cis-acting element in promoter and enhancer regions
PsWRKY70	common cis-acting element in promoter and enhancer regions
PsWRKY70	common cis-acting element in promoter and enhancer regions
PsWRKY70	common cis-acting element in promoter and enhancer regions
PsWRKY70	common cis-acting element in promoter and enhancer regions
PsWRKY70	common cis-acting element in promoter and enhancer regions
PsWRKY70	common cis-acting element in promoter and enhancer regions
PsWRKY70	common cis-acting element in promoter and enhancer regions
PsWRKY70	common cis-acting element in promoter and enhancer regions
PsWRKY65	common cis-acting element in promoter and enhancer regions
PsWRKY65	common cis-acting element in promoter and enhancer regions
PsWRKY65	common cis-acting element in promoter and enhancer regions
PsWRKY65	common cis-acting element in promoter and enhancer regions
PsWRKY65	common cis-acting element in promoter and enhancer regions
PsWRKY65	common cis-acting element in promoter and enhancer regions
PsWRKY65	common cis-acting element in promoter and enhancer regions
PsWRKY65	common cis-acting element in promoter and enhancer regions
PsWRKY65	common cis-acting element in promoter and enhancer regions
PsWRKY65	common cis-acting element in promoter and enhancer regions
PsWRKY65	common cis-acting element in promoter and enhancer regions
PsWRKY65	common cis-acting element in promoter and enhancer regions
PsWRKY65	common cis-acting element in promoter and enhancer regions
PsWRKY66	common cis-acting element in promoter and enhancer regions
PsWRKY66	common cis-acting element in promoter and enhancer regions
PsWRKY66	common cis-acting element in promoter and enhancer regions
PsWRKY66	common cis-acting element in promoter and enhancer regions
PsWRKY66	common cis-acting element in promoter and enhancer regions
PsWRKY66	common cis-acting element in promoter and enhancer regions
PsWRKY66	common cis-acting element in promoter and enhancer regions
PsWRKY66	common cis-acting element in promoter and enhancer regions
PsWRKY66	common cis-acting element in promoter and enhancer regions
PsWRKY66	common cis-acting element in promoter and enhancer regions
PsWRKY66	common cis-acting element in promoter and enhancer regions
PsWRKY66	common cis-acting element in promoter and enhancer regions
PsWRKY66	common cis-acting element in promoter and enhancer regions
PsWRKY66	common cis-acting element in promoter and enhancer regions
PsWRKY66	common cis-acting element in promoter and enhancer regions
PsWRKY74	common cis-acting element in promoter and enhancer regions
PsWRKY74	common cis-acting element in promoter and enhancer regions
PsWRKY74	common cis-acting element in promoter and enhancer regions
PsWRKY74	common cis-acting element in promoter and enhancer regions
PsWRKY74	common cis-acting element in promoter and enhancer regions
PsWRKY74	common cis-acting element in promoter and enhancer regions
PsWRKY74	common cis-acting element in promoter and enhancer regions
PsWRKY74	common cis-acting element in promoter and enhancer regions
PsWRKY74	common cis-acting element in promoter and enhancer regions
PsWRKY74	common cis-acting element in promoter and enhancer regions
PsWRKY74	common cis-acting element in promoter and enhancer regions
PsWRKY73	common cis-acting element in promoter and enhancer regions
PsWRKY73	common cis-acting element in promoter and enhancer regions
PsWRKY73	common cis-acting element in promoter and enhancer regions
PsWRKY73	common cis-acting element in promoter and enhancer regions
PsWRKY73	common cis-acting element in promoter and enhancer regions
PsWRKY73	common cis-acting element in promoter and enhancer regions
PsWRKY73	common cis-acting element in promoter and enhancer regions
PsWRKY73	common cis-acting element in promoter and enhancer regions
PsWRKY73	common cis-acting element in promoter and enhancer regions
PsWRKY73	common cis-acting element in promoter and enhancer regions
PsWRKY73	common cis-acting element in promoter and enhancer regions
PsWRKY73	common cis-acting element in promoter and enhancer regions
PsWRKY73	common cis-acting element in promoter and enhancer regions
PsWRKY73	common cis-acting element in promoter and enhancer regions
PsWRKY73	common cis-acting element in promoter and enhancer regions
PsWRKY73	common cis-acting element in promoter and enhancer regions
PsWRKY73	common cis-acting element in promoter and enhancer regions
PsWRKY73	common cis-acting element in promoter and enhancer regions
PsWRKY73	common cis-acting element in promoter and enhancer regions
PsWRKY73	common cis-acting element in promoter and enhancer regions
PsWRKY73	common cis-acting element in promoter and enhancer regions
PsWRKY72	common cis-acting element in promoter and enhancer regions
PsWRKY72	common cis-acting element in promoter and enhancer regions
PsWRKY72	common cis-acting element in promoter and enhancer regions
PsWRKY72	common cis-acting element in promoter and enhancer regions
PsWRKY72	common cis-acting element in promoter and enhancer regions
PsWRKY72	common cis-acting element in promoter and enhancer regions
PsWRKY72	common cis-acting element in promoter and enhancer regions
PsWRKY72	common cis-acting element in promoter and enhancer regions
PsWRKY72	common cis-acting element in promoter and enhancer regions
PsWRKY72	common cis-acting element in promoter and enhancer regions
PsWRKY71	common cis-acting element in promoter and enhancer regions
PsWRKY71	common cis-acting element in promoter and enhancer regions
PsWRKY71	common cis-acting element in promoter and enhancer regions
PsWRKY71	common cis-acting element in promoter and enhancer regions
PsWRKY71	common cis-acting element in promoter and enhancer regions
PsWRKY71	common cis-acting element in promoter and enhancer regions
PsWRKY71	common cis-acting element in promoter and enhancer regions
PsWRKY71	common cis-acting element in promoter and enhancer regions
PsWRKY71	common cis-acting element in promoter and enhancer regions
PsWRKY71	common cis-acting element in promoter and enhancer regions
PsWRKY71	common cis-acting element in promoter and enhancer regions
PsWRKY71	common cis-acting element in promoter and enhancer regions
PsWRKY71	common cis-acting element in promoter and enhancer regions
PsWRKY71	common cis-acting element in promoter and enhancer regions
PsWRKY75	common cis-acting element in promoter and enhancer regions
PsWRKY75	common cis-acting element in promoter and enhancer regions
PsWRKY75	common cis-acting element in promoter and enhancer regions
PsWRKY75	common cis-acting element in promoter and enhancer regions
PsWRKY75	common cis-acting element in promoter and enhancer regions
PsWRKY75	common cis-acting element in promoter and enhancer regions
PsWRKY75	common cis-acting element in promoter and enhancer regions
PsWRKY75	common cis-acting element in promoter and enhancer regions
PsWRKY75	common cis-acting element in promoter and enhancer regions
PsWRKY75	common cis-acting element in promoter and enhancer regions
PsWRKY75	common cis-acting element in promoter and enhancer regions
PsWRKY75	common cis-acting element in promoter and enhancer regions
PsWRKY75	common cis-acting element in promoter and enhancer regions
PsWRKY75	common cis-acting element in promoter and enhancer regions
PsWRKY75	common cis-acting element in promoter and enhancer regions
PsWRKY75	common cis-acting element in promoter and enhancer regions
PsWRKY75	common cis-acting element in promoter and enhancer regions
PsWRKY75	common cis-acting element in promoter and enhancer regions
PsWRKY82	common cis-acting element in promoter and enhancer regions
PsWRKY82	common cis-acting element in promoter and enhancer regions
PsWRKY82	common cis-acting element in promoter and enhancer regions
PsWRKY82	common cis-acting element in promoter and enhancer regions
PsWRKY82	common cis-acting element in promoter and enhancer regions
PsWRKY82	common cis-acting element in promoter and enhancer regions
PsWRKY82	common cis-acting element in promoter and enhancer regions
PsWRKY82	common cis-acting element in promoter and enhancer regions
PsWRKY82	common cis-acting element in promoter and enhancer regions
PsWRKY82	common cis-acting element in promoter and enhancer regions
PsWRKY82	common cis-acting element in promoter and enhancer regions
PsWRKY82	common cis-acting element in promoter and enhancer regions
PsWRKY82	common cis-acting element in promoter and enhancer regions
PsWRKY82	common cis-acting element in promoter and enhancer regions
PsWRKY82	common cis-acting element in promoter and enhancer regions
PsWRKY82	common cis-acting element in promoter and enhancer regions
PsWRKY89	common cis-acting element in promoter and enhancer regions
PsWRKY89	common cis-acting element in promoter and enhancer regions
PsWRKY89	common cis-acting element in promoter and enhancer regions
PsWRKY89	common cis-acting element in promoter and enhancer regions
PsWRKY89	common cis-acting element in promoter and enhancer regions
PsWRKY89	common cis-acting element in promoter and enhancer regions
PsWRKY89	common cis-acting element in promoter and enhancer regions
PsWRKY89	common cis-acting element in promoter and enhancer regions
PsWRKY89	common cis-acting element in promoter and enhancer regions
PsWRKY89	common cis-acting element in promoter and enhancer regions
PsWRKY89	common cis-acting element in promoter and enhancer regions
PsWRKY89	common cis-acting element in promoter and enhancer regions
PsWRKY89	common cis-acting element in promoter and enhancer regions
PsWRKY89	common cis-acting element in promoter and enhancer regions
PsWRKY89	common cis-acting element in promoter and enhancer regions
PsWRKY89	common cis-acting element in promoter and enhancer regions
PsWRKY89	common cis-acting element in promoter and enhancer regions
PsWRKY89	common cis-acting element in promoter and enhancer regions
PsWRKY89	common cis-acting element in promoter and enhancer regions
PsWRKY89	common cis-acting element in promoter and enhancer regions
PsWRKY89	common cis-acting element in promoter and enhancer regions
PsWRKY89	common cis-acting element in promoter and enhancer regions
PsWRKY78	common cis-acting element in promoter and enhancer regions
PsWRKY78	common cis-acting element in promoter and enhancer regions
PsWRKY78	common cis-acting element in promoter and enhancer regions
PsWRKY78	common cis-acting element in promoter and enhancer regions
PsWRKY78	common cis-acting element in promoter and enhancer regions
PsWRKY78	common cis-acting element in promoter and enhancer regions
PsWRKY78	common cis-acting element in promoter and enhancer regions
PsWRKY78	common cis-acting element in promoter and enhancer regions
PsWRKY78	common cis-acting element in promoter and enhancer regions
PsWRKY78	common cis-acting element in promoter and enhancer regions
PsWRKY78	common cis-acting element in promoter and enhancer regions
PsWRKY78	common cis-acting element in promoter and enhancer regions
PsWRKY78	common cis-acting element in promoter and enhancer regions
PsWRKY78	common cis-acting element in promoter and enhancer regions
PsWRKY78	common cis-acting element in promoter and enhancer regions
PsWRKY78	common cis-acting element in promoter and enhancer regions
PsWRKY78	common cis-acting element in promoter and enhancer regions
PsWRKY85	common cis-acting element in promoter and enhancer regions
PsWRKY85	common cis-acting element in promoter and enhancer regions
PsWRKY85	common cis-acting element in promoter and enhancer regions
PsWRKY85	common cis-acting element in promoter and enhancer regions
PsWRKY85	common cis-acting element in promoter and enhancer regions
PsWRKY85	common cis-acting element in promoter and enhancer regions
PsWRKY85	common cis-acting element in promoter and enhancer regions
PsWRKY85	common cis-acting element in promoter and enhancer regions
PsWRKY85	common cis-acting element in promoter and enhancer regions
PsWRKY85	common cis-acting element in promoter and enhancer regions
PsWRKY85	common cis-acting element in promoter and enhancer regions
PsWRKY85	common cis-acting element in promoter and enhancer regions
PsWRKY85	common cis-acting element in promoter and enhancer regions
PsWRKY85	common cis-acting element in promoter and enhancer regions
PsWRKY85	common cis-acting element in promoter and enhancer regions
PsWRKY85	common cis-acting element in promoter and enhancer regions
PsWRKY83	common cis-acting element in promoter and enhancer regions
PsWRKY83	common cis-acting element in promoter and enhancer regions
PsWRKY83	common cis-acting element in promoter and enhancer regions
PsWRKY83	common cis-acting element in promoter and enhancer regions
PsWRKY83	common cis-acting element in promoter and enhancer regions
PsWRKY83	common cis-acting element in promoter and enhancer regions
PsWRKY83	common cis-acting element in promoter and enhancer regions
PsWRKY83	common cis-acting element in promoter and enhancer regions
PsWRKY83	common cis-acting element in promoter and enhancer regions
PsWRKY83	common cis-acting element in promoter and enhancer regions
PsWRKY83	common cis-acting element in promoter and enhancer regions
PsWRKY83	common cis-acting element in promoter and enhancer regions
PsWRKY83	common cis-acting element in promoter and enhancer regions
PsWRKY83	common cis-acting element in promoter and enhancer regions
PsWRKY83	common cis-acting element in promoter and enhancer regions
PsWRKY83	common cis-acting element in promoter and enhancer regions
PsWRKY83	common cis-acting element in promoter and enhancer regions
PsWRKY86	common cis-acting element in promoter and enhancer regions
PsWRKY86	common cis-acting element in promoter and enhancer regions
PsWRKY86	common cis-acting element in promoter and enhancer regions
PsWRKY86	common cis-acting element in promoter and enhancer regions
PsWRKY86	common cis-acting element in promoter and enhancer regions
PsWRKY86	common cis-acting element in promoter and enhancer regions
PsWRKY86	common cis-acting element in promoter and enhancer regions
PsWRKY86	common cis-acting element in promoter and enhancer regions
PsWRKY86	common cis-acting element in promoter and enhancer regions
PsWRKY86	common cis-acting element in promoter and enhancer regions
PsWRKY86	common cis-acting element in promoter and enhancer regions
PsWRKY86	common cis-acting element in promoter and enhancer regions
PsWRKY86	common cis-acting element in promoter and enhancer regions
PsWRKY86	common cis-acting element in promoter and enhancer regions
PsWRKY86	common cis-acting element in promoter and enhancer regions
PsWRKY86	common cis-acting element in promoter and enhancer regions
PsWRKY86	common cis-acting element in promoter and enhancer regions
PsWRKY86	common cis-acting element in promoter and enhancer regions
PsWRKY86	common cis-acting element in promoter and enhancer regions
PsWRKY86	common cis-acting element in promoter and enhancer regions
PsWRKY86	common cis-acting element in promoter and enhancer regions
PsWRKY86	common cis-acting element in promoter and enhancer regions
PsWRKY86	common cis-acting element in promoter and enhancer regions
PsWRKY86	common cis-acting element in promoter and enhancer regions
PsWRKY79	common cis-acting element in promoter and enhancer regions
PsWRKY79	common cis-acting element in promoter and enhancer regions
PsWRKY79	common cis-acting element in promoter and enhancer regions
PsWRKY79	common cis-acting element in promoter and enhancer regions
PsWRKY79	common cis-acting element in promoter and enhancer regions
PsWRKY79	common cis-acting element in promoter and enhancer regions
PsWRKY79	common cis-acting element in promoter and enhancer regions
PsWRKY79	common cis-acting element in promoter and enhancer regions
PsWRKY79	common cis-acting element in promoter and enhancer regions
PsWRKY79	common cis-acting element in promoter and enhancer regions
PsWRKY79	common cis-acting element in promoter and enhancer regions
PsWRKY79	common cis-acting element in promoter and enhancer regions
PsWRKY79	common cis-acting element in promoter and enhancer regions
PsWRKY79	common cis-acting element in promoter and enhancer regions
PsWRKY87	common cis-acting element in promoter and enhancer regions
PsWRKY87	common cis-acting element in promoter and enhancer regions
PsWRKY87	common cis-acting element in promoter and enhancer regions
PsWRKY87	common cis-acting element in promoter and enhancer regions
PsWRKY87	common cis-acting element in promoter and enhancer regions
PsWRKY87	common cis-acting element in promoter and enhancer regions
PsWRKY87	common cis-acting element in promoter and enhancer regions
PsWRKY87	common cis-acting element in promoter and enhancer regions
PsWRKY87	common cis-acting element in promoter and enhancer regions
PsWRKY87	common cis-acting element in promoter and enhancer regions
PsWRKY87	common cis-acting element in promoter and enhancer regions
PsWRKY87	common cis-acting element in promoter and enhancer regions
PsWRKY87	common cis-acting element in promoter and enhancer regions
PsWRKY87	common cis-acting element in promoter and enhancer regions
PsWRKY87	common cis-acting element in promoter and enhancer regions
PsWRKY84	common cis-acting element in promoter and enhancer regions
PsWRKY84	common cis-acting element in promoter and enhancer regions
PsWRKY84	common cis-acting element in promoter and enhancer regions
PsWRKY84	common cis-acting element in promoter and enhancer regions
PsWRKY84	common cis-acting element in promoter and enhancer regions
PsWRKY84	common cis-acting element in promoter and enhancer regions
PsWRKY84	common cis-acting element in promoter and enhancer regions
PsWRKY84	common cis-acting element in promoter and enhancer regions
PsWRKY84	common cis-acting element in promoter and enhancer regions
PsWRKY84	common cis-acting element in promoter and enhancer regions
PsWRKY84	common cis-acting element in promoter and enhancer regions
PsWRKY84	common cis-acting element in promoter and enhancer regions
PsWRKY84	common cis-acting element in promoter and enhancer regions
PsWRKY84	common cis-acting element in promoter and enhancer regions
PsWRKY84	common cis-acting element in promoter and enhancer regions
PsWRKY84	common cis-acting element in promoter and enhancer regions
PsWRKY84	common cis-acting element in promoter and enhancer regions
PsWRKY81	common cis-acting element in promoter and enhancer regions
PsWRKY81	common cis-acting element in promoter and enhancer regions
PsWRKY81	common cis-acting element in promoter and enhancer regions
PsWRKY81	common cis-acting element in promoter and enhancer regions
PsWRKY81	common cis-acting element in promoter and enhancer regions
PsWRKY81	common cis-acting element in promoter and enhancer regions
PsWRKY81	common cis-acting element in promoter and enhancer regions
PsWRKY81	common cis-acting element in promoter and enhancer regions
PsWRKY81	common cis-acting element in promoter and enhancer regions
PsWRKY81	common cis-acting element in promoter and enhancer regions
PsWRKY81	common cis-acting element in promoter and enhancer regions
PsWRKY81	common cis-acting element in promoter and enhancer regions
PsWRKY81	common cis-acting element in promoter and enhancer regions
PsWRKY81	common cis-acting element in promoter and enhancer regions
PsWRKY81	common cis-acting element in promoter and enhancer regions
PsWRKY81	common cis-acting element in promoter and enhancer regions
PsWRKY81	common cis-acting element in promoter and enhancer regions
PsWRKY81	common cis-acting element in promoter and enhancer regions
PsWRKY81	common cis-acting element in promoter and enhancer regions
PsWRKY81	common cis-acting element in promoter and enhancer regions
PsWRKY81	common cis-acting element in promoter and enhancer regions
PsWRKY81	common cis-acting element in promoter and enhancer regions
PsWRKY81	common cis-acting element in promoter and enhancer regions
PsWRKY81	common cis-acting element in promoter and enhancer regions
PsWRKY77	common cis-acting element in promoter and enhancer regions
PsWRKY77	common cis-acting element in promoter and enhancer regions
PsWRKY77	common cis-acting element in promoter and enhancer regions
PsWRKY77	common cis-acting element in promoter and enhancer regions
PsWRKY77	common cis-acting element in promoter and enhancer regions
PsWRKY77	common cis-acting element in promoter and enhancer regions
PsWRKY77	common cis-acting element in promoter and enhancer regions
PsWRKY77	common cis-acting element in promoter and enhancer regions
PsWRKY77	common cis-acting element in promoter and enhancer regions
PsWRKY77	common cis-acting element in promoter and enhancer regions
PsWRKY77	common cis-acting element in promoter and enhancer regions
PsWRKY80	common cis-acting element in promoter and enhancer regions
PsWRKY80	common cis-acting element in promoter and enhancer regions
PsWRKY80	common cis-acting element in promoter and enhancer regions
PsWRKY80	common cis-acting element in promoter and enhancer regions
PsWRKY80	common cis-acting element in promoter and enhancer regions
PsWRKY80	common cis-acting element in promoter and enhancer regions
PsWRKY80	common cis-acting element in promoter and enhancer regions
PsWRKY80	common cis-acting element in promoter and enhancer regions
PsWRKY80	common cis-acting element in promoter and enhancer regions
PsWRKY80	common cis-acting element in promoter and enhancer regions
PsWRKY80	common cis-acting element in promoter and enhancer regions
PsWRKY80	common cis-acting element in promoter and enhancer regions
PsWRKY80	common cis-acting element in promoter and enhancer regions
PsWRKY80	common cis-acting element in promoter and enhancer regions
PsWRKY80	common cis-acting element in promoter and enhancer regions
PsWRKY88	common cis-acting element in promoter and enhancer regions
PsWRKY88	common cis-acting element in promoter and enhancer regions
PsWRKY88	common cis-acting element in promoter and enhancer regions
PsWRKY88	common cis-acting element in promoter and enhancer regions
PsWRKY88	common cis-acting element in promoter and enhancer regions
PsWRKY88	common cis-acting element in promoter and enhancer regions
PsWRKY88	common cis-acting element in promoter and enhancer regions
PsWRKY88	common cis-acting element in promoter and enhancer regions
PsWRKY88	common cis-acting element in promoter and enhancer regions
PsWRKY88	common cis-acting element in promoter and enhancer regions
PsWRKY88	common cis-acting element in promoter and enhancer regions
PsWRKY88	common cis-acting element in promoter and enhancer regions
PsWRKY88	common cis-acting element in promoter and enhancer regions
PsWRKY88	common cis-acting element in promoter and enhancer regions
PsWRKY88	common cis-acting element in promoter and enhancer regions
PsWRKY88	common cis-acting element in promoter and enhancer regions
PsWRKY88	common cis-acting element in promoter and enhancer regions
PsWRKY88	common cis-acting element in promoter and enhancer regions
PsWRKY88	common cis-acting element in promoter and enhancer regions
PsWRKY88	common cis-acting element in promoter and enhancer regions
PsWRKY76	common cis-acting element in promoter and enhancer regions
PsWRKY76	common cis-acting element in promoter and enhancer regions
PsWRKY76	common cis-acting element in promoter and enhancer regions
PsWRKY76	common cis-acting element in promoter and enhancer regions
PsWRKY76	common cis-acting element in promoter and enhancer regions
PsWRKY76	common cis-acting element in promoter and enhancer regions
PsWRKY76	common cis-acting element in promoter and enhancer regions
PsWRKY76	common cis-acting element in promoter and enhancer regions
PsWRKY76	common cis-acting element in promoter and enhancer regions
PsWRKY76	common cis-acting element in promoter and enhancer regions
PsWRKY76	common cis-acting element in promoter and enhancer regions
PsWRKY76	common cis-acting element in promoter and enhancer regions
PsWRKY76	common cis-acting element in promoter and enhancer regions
PsWRKY76	common cis-acting element in promoter and enhancer regions
PsWRKY76	common cis-acting element in promoter and enhancer regions
PsWRKY76	common cis-acting element in promoter and enhancer regions
PsWRKY76	common cis-acting element in promoter and enhancer regions
PsWRKY76	common cis-acting element in promoter and enhancer regions
PsWRKY1	common cis-acting element in promoter and enhancer regions
PsWRKY1	common cis-acting element in promoter and enhancer regions
PsWRKY1	common cis-acting element in promoter and enhancer regions
PsWRKY1	common cis-acting element in promoter and enhancer regions
PsWRKY1	common cis-acting element in promoter and enhancer regions
[truncated: 8,738 more rows]
