# Supplementary material for: Genome-wide identification, structural characterization and gene expression analysis of the WRKY transcription factor family in pea (Pisum sativum L.)
Source: BMC Plant Biol. 2024 Feb 16;24:113. doi: 10.1186/s12870-024-04774-6 (PMC10870581; doi:10.1186/s12870-024-04774-6)
Supplement: Supplementary file 4 — Supplementary Material 4 [file 12870_2024_4774_MOESM4_ESM.xlsx]

## Sheet: 1
Table S4 The nine pairs of tandem duplicates in PsWRKYs genes
Chr	GeneID	Gene	Start	End		Chr	GeneID	Gene	Start	End
Chr4	rna-XM_051062568.1	PsWRKY38	48281027	48282373	==	Chr4	rna-XM_051014291.1	PsWRKY39	48305404	48307572
Chr1	rna-XM_051018330.1	PsWRKY4	411121192	411123782	==	Chr1	rna-XM_051018337.1	PsWRKY5	411336784	411339471
Chr5	rna-XM_051019964.1	PsWRKY54	375453361	375455264	==	Chr5	rna-XM_051019965.1	PsWRKY55	375514289	375515819
Chr5	rna-XM_051022120.1	PsWRKY59	535264120	535268970	==	Chr5	rna-XM_051023290.1	PsWRKY60	535326400	535329372
Chr6	rna-XM_051029521.1	PsWRKY67	25646119	25647541	==	Chr6	rna-XM_051029522.1	PsWRKY68	25661626	25663109
Chr6	rna-XM_051029522.1	PsWRKY68	25661626	25663109	==	Chr6	rna-XM_051029523.1	PsWRKY69	25676616	25678096
Chr6	rna-XM_051030548.1	PsWRKY65	22688913	22689920	==	Chr6	rna-XM_051030549.1	PsWRKY66	22698559	22699791
Chr7	rna-XM_051040437.1	PsWRKY85	345210029	345212472	==	Chr7	rna-XM_051040985.1	PsWRKY86	345458030	345460015
Chr4	rna-XM_051014289.1	PsWRKY37	48268088	48270256	==	Chr4	rna-XM_051062568.1	PsWRKY38	48281027	48282373
