# Supplementary material for: Genome-wide identification, structural characterization and gene expression analysis of the WRKY transcription factor family in pea (Pisum sativum L.)
Source: BMC Plant Biol. 2024 Feb 16;24:113. doi: 10.1186/s12870-024-04774-6 (PMC10870581; doi:10.1186/s12870-024-04774-6)
Supplement: Supplementary file 5 — Supplementary Material 5 [file 12870_2024_4774_MOESM5_ESM.xlsx]

## Sheet: 104-genepair
Table S5 The 19 pairs of segmental duplicates in PsWRKY genes
Chr Location	Gene ID	Gene	Start	End		Chr Location	Gene ID	Gene	Start	End
Chr1	rna-XM_051015585.1	PsWRKY2	394568650	394570662	==	Chr4	rna-XM_051014289.1	PsWRKY37	48268088	48270256
Chr2	rna-XM_051050848.1	PsWRKY18	465502606	465504090	==	Chr4	rna-XM_051015735.1	PsWRKY41	182485051	182486795
Chr3	rna-XM_051056112.1	PsWRKY25	280290865	280292430	==	Chr4	rna-XM_051017550.1	PsWRKY42	445850292	445852216
Chr4	rna-XM_051017611.1	PsWRKY43	451685324	451687935	==	Chr5	rna-XM_051022468.1	PsWRKY51	186114561	186116249
Chr2	rna-XM_051052608.1	PsWRKY11	131593756	131594538	==	Chr5	rna-XM_051024911.1	PsWRKY52	336305384	336308579
Chr2	rna-XM_051047690.1	PsWRKY9	9951931	9955903	==	Chr5	rna-XM_051025304.1	PsWRKY53	368174475	368179826
Chr5	rna-XM_051028712.1	PsWRKY46	92110502	92112046	==	Chr6	rna-XM_051029521.1	PsWRKY67	25646119	25647541
Chr5	rna-XM_051025874.1	PsWRKY45	70961711	70963494	==	Chr6	rna-XM_051030179.1	PsWRKY71	33451397	33453197
Chr5	rna-XM_051028814.1	PsWRKY47	98236192	98237224	==	Chr6	rna-XM_051030548.1	PsWRKY65	22688913	22689920
Chr3	rna-XM_051061555.1	PsWRKY20	68797215	68798975	==	Chr6	rna-XM_051032045.1	PsWRKY73	355353610	355355287
Chr5	rna-XM_051028558.1	PsWRKY64	649569797	649571627	==	Chr7	rna-XM_051038196.1	PsWRKY89	542583535	542585770
Chr5	rna-XM_051020736.1	PsWRKY48	162164462	162166843	==	Chr7	rna-XM_051041213.1	PsWRKY79	93103800	93105409
Chr5	rna-XM_051027511.1	PsWRKY62	586953890	586956836	==	Chr7	rna-XM_051041724.1	PsWRKY87	438532547	438535348
Chr2	rna-XM_051049872.1	PsWRKY16	381901360	381903940	==	Chr7	rna-XM_051043297.1	PsWRKY84	234455551	234458526
Chr1	rna-XM_051020887.1	PsWRKY7	435356221	435357532	==	Chr7	rna-XM_051043699.1	PsWRKY81	117773836	117775339
Chr4	rna-XM_051017550.1	PsWRKY42	445850292	445852216	==	Chr7	rna-XM_051044400.1	PsWRKY77	52695621	52697150
Chr5	rna-XM_051020757.1	PsWRKY49	162549547	162551071	==	Chr7	rna-XM_051044614.1	PsWRKY80	93965230	93977960
Chr1	rna-XM_051018730.1	PsWRKY6	416709200	416711937	==	Chr4	rna-XM_051064770.1	PsWRKY33	9201052	9203476
Chr1	rna-XM_051046937.1	PsWRKY1	26104322	26114572	==	Chr4	rna-XM_051065271.1	PsWRKY36	43853283	43858882
