# Supplementary material for: Genome-wide identification, structural characterization and gene expression analysis of the WRKY transcription factor family in pea (Pisum sativum L.)
Source: BMC Plant Biol. 2024 Feb 16;24:113. doi: 10.1186/s12870-024-04774-6 (PMC10870581; doi:10.1186/s12870-024-04774-6)
Supplement: Supplementary file 6 — Supplementary Material 6 [file 12870_2024_4774_MOESM6_ESM.xlsx]

## Sheet:  Pisum sativum-Arabidopsis
Table S6 One-to-one orthologous relationships between Pisum sativum and Arabidopsis thaliana
PsWRKY Gene Name	PsWRKY Gene ID	Chromosome Position	AtWRKYGeneID	Chromosome Position
PsWRKY3	rna-XM_051016049.1	Chr1	AT1G30650.1	1
PsWRKY6	rna-XM_051018730.1	Chr1	AT1G62300.1	1
PsWRKY6	rna-XM_051018730.1	Chr1	AT4G04450.1	4
PsWRKY6	rna-XM_051018730.1	Chr1	AT4G22070.1	4
PsWRKY2	rna-XM_051015585.1	Chr1	AT5G49520.1	5
PsWRKY17	rna-XM_051049911.1	Chr2	AT1G69310.1	1
PsWRKY16	rna-XM_051049872.1	Chr2	AT1G13960.1	1
PsWRKY8	rna-XM_051047543.1	Chr2	AT2G04880.1	2
PsWRKY16	rna-XM_051049872.1	Chr2	AT2G03340.1	2
PsWRKY18	rna-XM_051050848.1	Chr2	AT2G23320.1	2
PsWRKY11	rna-XM_051052608.1	Chr2	AT2G30250.1	2
PsWRKY31	rna-XM_051059116.1	Chr3	AT1G69810.1	1
PsWRKY20	rna-XM_051061555.1	Chr3	AT2G47260.1	2
PsWRKY22	rna-XM_051054716.1	Chr3	AT2G37260.1	2
PsWRKY28	rna-XM_051056550.1	Chr3	AT2G38470.1	2
PsWRKY20	rna-XM_051061555.1	Chr3	AT3G62340.1	3
PsWRKY32	rna-XM_051057951.1	Chr3	AT3G01080.2	3
PsWRKY19	rna-XM_051061505.1	Chr3	AT4G01720.1	4
PsWRKY25	rna-XM_051056112.1	Chr3	AT4G01250.1	4
PsWRKY26	rna-XM_051056442.1	Chr3	AT5G01900.1	5
PsWRKY40	rna-XM_051015055.1	Chr4	AT1G18860.1	1
PsWRKY40	rna-XM_051015055.1	Chr4	AT1G69810.1	1
PsWRKY33	rna-XM_051064770.1	Chr4	AT1G62300.1	1
PsWRKY43	rna-XM_051017611.1	Chr4	AT2G46400.1	2
PsWRKY41	rna-XM_051015735.1	Chr4	AT2G23320.1	2
PsWRKY44	rna-XM_051018450.1	Chr4	AT2G44745.1	2
PsWRKY33	rna-XM_051064770.1	Chr4	AT4G04450.1	4
PsWRKY42	rna-XM_051017550.1	Chr4	AT4G23550.1	4
PsWRKY42	rna-XM_051017550.1	Chr4	AT4G01250.1	4
PsWRKY33	rna-XM_051064770.1	Chr4	AT4G22070.1	4
PsWRKY34	rna-XM_051064882.1	Chr4	AT4G30935.1	4
PsWRKY37	rna-XM_051014289.1	Chr4	AT5G49520.1	5
PsWRKY64	rna-XM_051028558.1	Chr5	AT1G80840.1	1
PsWRKY46	rna-XM_051028712.1	Chr5	AT1G80840.1	1
PsWRKY46	rna-XM_051028712.1	Chr5	AT2G25000.1	2
PsWRKY51	rna-XM_051022468.1	Chr5	AT2G46400.1	2
PsWRKY52	rna-XM_051024911.1	Chr5	AT2G30250.1	2
PsWRKY45	rna-XM_051025874.1	Chr5	AT2G24570.1	2
PsWRKY53	rna-XM_051025304.1	Chr5	AT4G26640.2	4
PsWRKY48	rna-XM_051020736.1	Chr5	AT4G39410.1	4
PsWRKY56	rna-XM_051026759.1	Chr5	AT4G26440.1	4
PsWRKY45	rna-XM_051025874.1	Chr5	AT4G31550.1	4
PsWRKY49	rna-XM_051020757.1	Chr5	AT5G64810.1	5
PsWRKY56	rna-XM_051026759.1	Chr5	AT5G56270.1	5
PsWRKY73	rna-XM_051032045.1	Chr6	AT2G47260.1	2
PsWRKY67	rna-XM_051029521.1	Chr6	AT2G25000.1	2
PsWRKY70	rna-XM_051030179.1	Chr6	AT2G24570.1	2
PsWRKY72	rna-XM_051032125.1	Chr6	AT2G30590.1	2
PsWRKY73	rna-XM_051032045.1	Chr6	AT3G62340.1	3
PsWRKY67	rna-XM_051029521.1	Chr6	AT4G31800.1	4
PsWRKY84	rna-XM_051043297.1	Chr7	AT1G13960.1	1
PsWRKY89	rna-XM_051038196.1	Chr7	AT1G80840.1	1
PsWRKY84	rna-XM_051043297.1	Chr7	AT2G03340.1	2
PsWRKY79	rna-XM_051041213.1	Chr7	AT4G39410.1	4
PsWRKY76	rna-XM_051045669.1	Chr7	AT4G11070.1	4
PsWRKY77	rna-XM_051044400.1	Chr7	AT4G23550.1	4
PsWRKY76	rna-XM_051045669.1	Chr7	AT4G23810.1	4
PsWRKY80	rna-XM_051044614.1	Chr7	AT5G64810.1	5
PsWRKY78	rna-XM_051040292.1	Chr7	AT5G13080.1	5
PsWRKY76	rna-XM_051045669.1	Chr7	AT5G24110.1	5

## Sheet:  Pisum sativum-Oryza sativa
Table S6 One-to-one orthologous relationships between Pisum sativum and Oryza sativa
PsWRKY Gene Name	PsWRKY Gene ID	Chromosome Position	OsWRKY Gene ID	Chromosome Position
PsWRKY7	rna-XM_051020887.1	Chr1	Os01t0750100-03	1
PsWRKY1	rna-XM_051046937.1	Chr1	Os01t0289600-00	1
PsWRKY1	rna-XM_051046937.1	Chr1	Os05t0137500-00	5
PsWRKY12	rna-XM_051048682.1	Chr2	Os01t0826400-01	1
PsWRKY17	rna-XM_051049911.1	Chr2	Os03t0758000-01	3
PsWRKY19	rna-XM_051061505.1	Chr3	Os01t0289600-00	1
PsWRKY26	rna-XM_051056442.1	Chr3	Os12t0116400-00	12
PsWRKY26	rna-XM_051056442.1	Chr3	Os03t0335200-01	3
PsWRKY28	rna-XM_051056550.1	Chr3	Os05t0343400-01	5
PsWRKY26	rna-XM_051056442.1	Chr3	Os05t0322900-01	5
PsWRKY19	rna-XM_051061505.1	Chr3	Os05t0137500-00	5
PsWRKY36	rna-XM_051065271.1	Chr4	Os01t0289600-00	1
PsWRKY44	rna-XM_051018450.1	Chr4	Os04t0545000-01	4
PsWRKY36	rna-XM_051065271.1	Chr4	Os05t0137500-00	5
PsWRKY52	rna-XM_051024911.1	Chr5	Os01t0826400-01	1
PsWRKY46	rna-XM_051028712.1	Chr5	Os02t0181300-01	2
PsWRKY52	rna-XM_051024911.1	Chr5	Os05t0343400-01	5
PsWRKY53	rna-XM_051025304.1	Chr5	Os07t0583700-01	7
PsWRKY56	rna-XM_051026759.1	Chr5	Os08t0499300-01	8
PsWRKY72	rna-XM_051032125.1	Chr6	Os03t0741400-01	3
PsWRKY72	rna-XM_051032125.1	Chr6	Os03t0798500-01	3

## Sheet:  Pisum sativum-B.distachyon 
Table S6 One-to-one orthologous relationships between Pisum sativum and Brachypodium distachyon
PsWRKY Gene Name	PsWRKY Gene ID	Chromosome Position	FtWRKY Gene ID	Chromosome Position
PsWRKY7	rna-XM_051020887.1	Chr1	KQK09741	2
PsWRKY1	rna-XM_051046937.1	Chr1	KQK04009	2
PsWRKY17	rna-XM_051049911.1	Chr2	KQK13107	1
PsWRKY12	rna-XM_051048682.1	Chr2	KQK10385	2
PsWRKY26	rna-XM_051056442.1	Chr3	KQK21803	1
PsWRKY19	rna-XM_051061505.1	Chr3	KQK04009	2
PsWRKY26	rna-XM_051056442.1	Chr3	KQK05746	2
PsWRKY29	rna-XM_051058497.1	Chr3	KQK11758	2
PsWRKY29	rna-XM_051058497.1	Chr3	KQK10533	2
PsWRKY36	rna-XM_051065271.1	Chr4	KQK04009	2
PsWRKY44	rna-XM_051018450.1	Chr4	KQK00570	3
PsWRKY34	rna-XM_051064882.1	Chr4	KQJ95892	3
PsWRKY44	rna-XM_051018450.1	Chr4	KQJ83893	5
PsWRKY53	rna-XM_051025304.1	Chr5	KQK15507	1
PsWRKY52	rna-XM_051024911.1	Chr5	KQK10385	2
PsWRKY46	rna-XM_051028712.1	Chr5	KQJ93670	3
PsWRKY72	rna-XM_051032125.1	Chr6	KQK14100	1
PsWRKY72	rna-XM_051032125.1	Chr6	KQK13287	1
PsWRKY72	rna-XM_051032125.1	Chr6	KQJ85974	4
PsWRKY89	rna-XM_051038196.1	Chr7	KQJ90252	4

## Sheet:  Pisum sativum-gripe
Table S6 One-to-one orthologous relationships between Pisum sativum and Vitis vinifera
PsWRKY Gene Name	PsWRKY Gene ID	Chromosome Position	VvWRKY Gene ID	Chromosome Position
PsWRKY6	rna-XM_051018730.1	Chr1	VIT_10s0116g01200.t01	10
PsWRKY3	rna-XM_051016049.1	Chr1	VIT_10s0003g05740.t01	10
PsWRKY7	rna-XM_051020887.1	Chr1	VIT_10s0003g01600.t01	10
PsWRKY3	rna-XM_051016049.1	Chr1	VIT_10s0003g05740.t01	10
PsWRKY6	rna-XM_051018730.1	Chr1	VIT_12s0059g00880.t01	12
PsWRKY6	rna-XM_051018730.1	Chr1	VIT_19s0090g00840.t01	19
PsWRKY2	rna-XM_051015585.1	Chr1	VIT_05s0077g00730.t01	5
PsWRKY2	rna-XM_051015585.1	Chr1	VIT_07s0005g01710.t01	7
PsWRKY17	rna-XM_051049911.1	Chr2	VIT_01s0011g00720.t01	1
PsWRKY17	rna-XM_051049911.1	Chr2	VIT_01s0011g00720.t01	1
PsWRKY10	rna-XM_051047870.1	Chr2	VIT_10s0003g02810.t01	10
PsWRKY10	rna-XM_051047870.1	Chr2	VIT_12s0028g00270.t01	12
PsWRKY8	rna-XM_051047543.1	Chr2	VIT_12s0057g00550.t01	12
PsWRKY14	rna-XM_051048858.1	Chr2	VIT_13s0067g03140.t01	13
PsWRKY16	rna-XM_051049872.1	Chr2	VIT_14s0108g01280.t01	14
PsWRKY18	rna-XM_051050848.1	Chr2	VIT_18s0001g10030.t01	18
PsWRKY9	rna-XM_051047690.1	Chr2	VIT_19s0090g01720.t01	19
PsWRKY11	rna-XM_051052608.1	Chr2	VIT_06s0004g07500.t01	6
PsWRKY12	rna-XM_051048682.1	Chr2	VIT_06s0004g07500.t01	6
PsWRKY18	rna-XM_051050848.1	Chr2	VIT_07s0031g00080.t01	7
PsWRKY31	rna-XM_051059116.1	Chr3	VIT_01s0026g01730.t01	1
PsWRKY30	rna-XM_051057448.1	Chr3	VIT_01s0010g03930.t01	1
PsWRKY32	rna-XM_051057951.1	Chr3	VIT_14s0108g01280.t01	14
PsWRKY30	rna-XM_051057448.1	Chr3	VIT_14s0068g01770.t01	14
PsWRKY31	rna-XM_051059116.1	Chr3	VIT_14s0108g00120.t01	14
PsWRKY24	rna-XM_051058442.1	Chr3	VIT_15s0046g02150.t01	15
PsWRKY25	rna-XM_051056112.1	Chr3	VIT_15s0046g02190.t01	15
PsWRKY31	rna-XM_051059116.1	Chr3	VIT_17s0000g05810.t01	17
PsWRKY23	rna-XM_051056052.1	Chr3	VIT_04s0023g00470.t01	4
PsWRKY20	rna-XM_051061555.1	Chr3	VIT_05s0077g00730.t01	5
PsWRKY28	rna-XM_051056550.1	Chr3	VIT_06s0004g07500.t01	6
PsWRKY19	rna-XM_051061505.1	Chr3	VIT_07s0005g02570.t01	7
PsWRKY20	rna-XM_051061555.1	Chr3	VIT_07s0005g01710.t01	7
PsWRKY28	rna-XM_051056550.1	Chr3	VIT_08s0058g00690.t01	8
PsWRKY26	rna-XM_051056442.1	Chr3	VIT_08s0058g01390.t01	8
PsWRKY29	rna-XM_051058497.1	Chr3	VIT_08s0007g00570.t01	8
PsWRKY22	rna-XM_051054716.1	Chr3	VIT_08s0040g03070.t01	8
PsWRKY40	rna-XM_051015055.1	Chr4	VIT_01s0026g01730.t01	1
PsWRKY33	rna-XM_051064770.1	Chr4	VIT_10s0116g01200.t01	10
PsWRKY34	rna-XM_051064882.1	Chr4	VIT_11s0037g00150.t01	11
PsWRKY35	rna-XM_051065086.1	Chr4	VIT_11s0052g00450.t01	11
PsWRKY33	rna-XM_051064770.1	Chr4	VIT_12s0059g00880.t01	12
PsWRKY40	rna-XM_051015055.1	Chr4	VIT_14s0108g00120.t01	14
PsWRKY44	rna-XM_051018450.1	Chr4	VIT_15s0021g01310.t01	15
PsWRKY43	rna-XM_051017611.1	Chr4	VIT_15s0046g01140.t01	15
PsWRKY42	rna-XM_051017550.1	Chr4	VIT_15s0046g02190.t01	15
PsWRKY40	rna-XM_051015055.1	Chr4	VIT_17s0000g05810.t01	17
PsWRKY41	rna-XM_051015735.1	Chr4	VIT_18s0001g10030.t01	18
PsWRKY33	rna-XM_051064770.1	Chr4	VIT_19s0090g00840.t01	19
PsWRKY42	rna-XM_051017550.1	Chr4	VIT_02s0025g00420.t01	2
PsWRKY43	rna-XM_051017611.1	Chr4	VIT_02s0025g01280.t01	2
PsWRKY34	rna-XM_051064882.1	Chr4	VIT_04s0008g06600.t01	4
PsWRKY37	rna-XM_051014289.1	Chr4	VIT_05s0077g00730.t01	5
PsWRKY41	rna-XM_051015735.1	Chr4	VIT_07s0031g00080.t01	7
PsWRKY62	rna-XM_051027511.1	Chr5	VIT_10s0116g01200.t01	10
PsWRKY62	rna-XM_051027511.1	Chr5	VIT_12s0059g00880.t01	12
PsWRKY53	rna-XM_051025304.1	Chr5	VIT_12s0057g00550.t01	12
PsWRKY51	rna-XM_051022468.1	Chr5	VIT_15s0046g01140.t01	15
PsWRKY51	rna-XM_051022468.1	Chr5	VIT_16s0050g02510.t01	16
PsWRKY53	rna-XM_051025304.1	Chr5	VIT_19s0090g01720.t01	19
PsWRKY62	rna-XM_051027511.1	Chr5	VIT_19s0090g00840.t01	19
PsWRKY56	rna-XM_051026759.1	Chr5	VIT_19s0015g01870.t01	19
PsWRKY51	rna-XM_051022468.1	Chr5	VIT_02s0025g01280.t01	2
PsWRKY45	rna-XM_051025874.1	Chr5	VIT_04s0069g00920.t01	4
PsWRKY47	rna-XM_051028814.1	Chr5	VIT_04s0008g01470.t01	4
PsWRKY46	rna-XM_051028712.1	Chr5	VIT_04s0008g05750.t01	4
PsWRKY64	rna-XM_051028558.1	Chr5	VIT_04s0008g05750.t01	4
PsWRKY52	rna-XM_051024911.1	Chr5	VIT_06s0004g07500.t01	6
PsWRKY49	rna-XM_051020757.1	Chr5	VIT_07s0031g01710.t01	7
PsWRKY48	rna-XM_051020736.1	Chr5	VIT_07s0031g01840.t01	7
PsWRKY52	rna-XM_051024911.1	Chr5	VIT_08s0058g00690.t01	8
PsWRKY65	rna-XM_051030548.1	Chr6	VIT_04s0008g01470.t01	4
PsWRKY73	rna-XM_051032045.1	Chr6	VIT_07s0005g01710.t01	7
PsWRKY72	rna-XM_051032125.1	Chr6	VIT_07s0141g00680.t01	7
PsWRKY78	rna-XM_051040292.1	Chr7	VIT_01s0010g03930.t01	1
PsWRKY81	rna-XM_051043699.1	Chr7	VIT_10s0003g01600.t01	10
PsWRKY87	rna-XM_051041724.1	Chr7	VIT_10s0116g01200.t01	10
PsWRKY82	rna-XM_051038087.1	Chr7	VIT_10s0003g02810.t01	10
PsWRKY87	rna-XM_051041724.1	Chr7	VIT_12s0059g00880.t01	12
PsWRKY84	rna-XM_051043297.1	Chr7	VIT_14s0108g01280.t01	14
PsWRKY77	rna-XM_051044400.1	Chr7	VIT_15s0046g02190.t01	15
PsWRKY77	rna-XM_051044400.1	Chr7	VIT_16s0050g01480.t01	16
PsWRKY78	rna-XM_051040292.1	Chr7	VIT_17s0000g01280.t01	17
PsWRKY77	rna-XM_051044400.1	Chr7	VIT_02s0025g00420.t01	2
PsWRKY76	rna-XM_051045669.1	Chr7	VIT_02s0025g01280.t01	2
PsWRKY89	rna-XM_051038196.1	Chr7	VIT_04s0008g05750.t01	4
PsWRKY80	rna-XM_051044614.1	Chr7	VIT_07s0031g01710.t01	7
PsWRKY79	rna-XM_051041213.1	Chr7	VIT_07s0031g01840.t01	7
PsWRKY88	rna-XM_051045092.1	Chr7	VIT_08s0058g00690.t01	8
PsWRKY89	rna-XM_051038196.1	Chr7	VIT_09s0018g00240.t01	9

## Sheet:  Pisum sativum-S.bicolor
Table S6 One-to-one orthologous relationships between Pisum sativum and Sorghum bicolor
PsWRKY Gene Name	PsWRKY Gene ID	Chromosome Position	SbWRKY Gene ID	Chromosome Position
PsWRKY7	rna-XM_051020887.1	Chr1	EES03611	3
PsWRKY1	rna-XM_051046937.1	Chr1	EES00609	3
PsWRKY1	rna-XM_051046937.1	Chr1	KXG21247	9
PsWRKY17	rna-XM_051049911.1	Chr2	EER90854	1
PsWRKY12	rna-XM_051048682.1	Chr2	KXG33637	3
PsWRKY13	rna-XM_051048686.1	Chr2	KXG21728	9
PsWRKY32	rna-XM_051057951.1	Chr3	EER94675	1
PsWRKY27	rna-XM_051056443.1	Chr3	EER94905	1
PsWRKY19	rna-XM_051061505.1	Chr3	EES00609	3
PsWRKY29	rna-XM_051058497.1	Chr3	OQU87842	3
PsWRKY28	rna-XM_051056550.1	Chr3	KXG21728	9
PsWRKY19	rna-XM_051061505.1	Chr3	KXG21247	9
PsWRKY36	rna-XM_051065271.1	Chr4	EES00609	3
PsWRKY44	rna-XM_051018450.1	Chr4	KXG31104	4
PsWRKY44	rna-XM_051018450.1	Chr4	KXG26824	6
PsWRKY36	rna-XM_051065271.1	Chr4	KXG21247	9
PsWRKY52	rna-XM_051024911.1	Chr5	KXG33637	3
PsWRKY46	rna-XM_051028712.1	Chr5	EES04642	4
PsWRKY56	rna-XM_051026759.1	Chr5	OQU80981	7
PsWRKY52	rna-XM_051024911.1	Chr5	KXG21728	9
PsWRKY72	rna-XM_051032125.1	Chr6	EER91209	1
PsWRKY72	rna-XM_051032125.1	Chr6	EER93478	1
PsWRKY72	rna-XM_051032125.1	Chr6	EES17321	8

## Sheet:  Pisum sativum-tomato
Table S6 One-to-one orthologous relationships between Pisum sativum and Solanum lycopersicum
PsWRKY Gene Name	PsWRKY Gene ID	Chromosome Position	SlWRKY Gene ID	Chromosome Position
PsWRKY2	rna-XM_051015585.1	Chr1	Solyc01g058540.3.1	1
PsWRKY2	rna-XM_051015585.1	Chr1	Solyc01g079260.3.1	1
PsWRKY7	rna-XM_051020887.1	Chr1	Solyc02g072190.3.1	2
PsWRKY3	rna-XM_051016049.1	Chr1	Solyc02g021680.3.1	2
PsWRKY6	rna-XM_051018730.1	Chr1	Solyc02g080890.3.1	2
PsWRKY2	rna-XM_051015585.1	Chr1	Solyc05g053380.3.1	5
PsWRKY7	rna-XM_051020887.1	Chr1	Solyc07g055280.3.1	7
PsWRKY16	rna-XM_051049872.1	Chr2	Solyc02g088345.1.1	2
PsWRKY18	rna-XM_051050848.1	Chr2	Solyc02g093050.3.1	2
PsWRKY18	rna-XM_051050848.1	Chr2	Solyc04g078550.3.1	4
PsWRKY17	rna-XM_051049911.1	Chr2	Solyc05g012500.3.1	5
PsWRKY16	rna-XM_051049872.1	Chr2	Solyc05g012770.3.1	5
PsWRKY9	rna-XM_051047690.1	Chr2	Solyc07g065260.3.1	7
PsWRKY10	rna-XM_051047870.1	Chr2	Solyc07g056280.3.1	7
PsWRKY8	rna-XM_051047543.1	Chr2	Solyc07g047960.3.1	7
PsWRKY20	rna-XM_051061555.1	Chr3	Solyc01g079260.3.1	1
PsWRKY21	rna-XM_051061563.1	Chr3	Solyc01g079360.3.1	1
PsWRKY25	rna-XM_051056112.1	Chr3	Solyc01g095100.3.1	1
PsWRKY22	rna-XM_051054716.1	Chr3	Solyc10g084380.1.1	10
PsWRKY25	rna-XM_051056112.1	Chr3	Solyc10g011910.3.1	10
PsWRKY32	rna-XM_051057951.1	Chr3	Solyc02g088345.1.1	2
PsWRKY31	rna-XM_051059116.1	Chr3	Solyc02g067430.3.1	2
PsWRKY30	rna-XM_051057448.1	Chr3	Solyc02g094270.2.1	2
PsWRKY23	rna-XM_051056052.1	Chr3	Solyc04g056360.3.1	4
PsWRKY31	rna-XM_051059116.1	Chr3	Solyc06g070990.3.1	6
PsWRKY28	rna-XM_051056550.1	Chr3	Solyc09g014990.3.1	9
PsWRKY29	rna-XM_051058497.1	Chr3	Solyc09g010960.3.1	9
PsWRKY26	rna-XM_051056442.1	Chr3	Solyc09g015770.3.1	9
PsWRKY42	rna-XM_051017550.1	Chr4	Solyc01g095100.3.1	1
PsWRKY43	rna-XM_051017611.1	Chr4	Solyc01g095630.3.1	1
PsWRKY37	rna-XM_051014289.1	Chr4	Solyc01g058540.3.1	1
PsWRKY43	rna-XM_051017611.1	Chr4	Solyc10g009550.3.1	10
PsWRKY42	rna-XM_051017550.1	Chr4	Solyc10g011910.3.1	10
PsWRKY41	rna-XM_051015735.1	Chr4	Solyc02g093050.3.1	2
PsWRKY40	rna-XM_051015055.1	Chr4	Solyc02g067430.3.1	2
PsWRKY33	rna-XM_051064770.1	Chr4	Solyc02g080890.3.1	2
PsWRKY33	rna-XM_051064770.1	Chr4	Solyc02g032950.3.1	2
PsWRKY40	rna-XM_051015055.1	Chr4	Solyc03g113120.3.1	3
PsWRKY41	rna-XM_051015735.1	Chr4	Solyc04g078550.3.1	4
PsWRKY40	rna-XM_051015055.1	Chr4	Solyc05g007110.2.1	5
PsWRKY40	rna-XM_051015055.1	Chr4	Solyc06g070990.3.1	6
PsWRKY42	rna-XM_051017550.1	Chr4	Solyc08g081610.3.1	8
PsWRKY43	rna-XM_051017611.1	Chr4	Solyc08g082110.3.1	8
PsWRKY51	rna-XM_051022468.1	Chr5	Solyc01g095630.3.1	1
PsWRKY56	rna-XM_051026759.1	Chr5	Solyc10g005680.2.1	10
PsWRKY45	rna-XM_051025874.1	Chr5	Solyc12g096350.2.1	12
PsWRKY53	rna-XM_051025304.1	Chr5	Solyc12g014610.2.1	12
PsWRKY51	rna-XM_051022468.1	Chr5	Solyc03g007380.2.1	3
PsWRKY64	rna-XM_051028558.1	Chr5	Solyc03g116890.3.1	3
PsWRKY46	rna-XM_051028712.1	Chr5	Solyc03g116890.3.1	3
PsWRKY48	rna-XM_051020736.1	Chr5	Solyc04g051540.3.1	4
PsWRKY49	rna-XM_051020757.1	Chr5	Solyc04g051690.3.1	4
PsWRKY64	rna-XM_051028558.1	Chr5	Solyc06g068460.3.1	6
PsWRKY46	rna-XM_051028712.1	Chr5	Solyc06g068460.3.1	6
PsWRKY53	rna-XM_051025304.1	Chr5	Solyc07g065260.3.1	7
PsWRKY56	rna-XM_051026759.1	Chr5	Solyc07g066220.3.1	7
PsWRKY61	rna-XM_051027305.1	Chr5	Solyc07g055280.3.1	7
PsWRKY49	rna-XM_051028814.1	Chr5	Solyc08g062490.3.1	8
PsWRKY45	rna-XM_051025874.1	Chr5	Solyc08g006320.3.1	8
PsWRKY51	rna-XM_051022468.1	Chr5	Solyc08g082110.3.1	8
PsWRKY73	rna-XM_051032045.1	Chr6	Solyc01g079260.3.1	1
PsWRKY70	rna-XM_051030179.1	Chr6	Solyc12g096350.2.1	12
PsWRKY73	rna-XM_051032045.1	Chr6	Solyc05g053380.3.1	5
PsWRKY65	rna-XM_051030548.1	Chr6	Solyc08g062490.3.1	8
PsWRKY72	rna-XM_051032125.1	Chr6	Solyc09g066010.3.1	9
PsWRKY83	rna-XM_051040730.1	Chr7	Solyc01g104550.3.1	1
PsWRKY77	rna-XM_051044400.1	Chr7	Solyc01g095100.3.1	1
PsWRKY76	rna-XM_051045669.1	Chr7	Solyc01g095630.3.1	1
PsWRKY81	rna-XM_051043699.1	Chr7	Solyc02g072190.3.1	2
PsWRKY82	rna-XM_051038087.1	Chr7	Solyc02g071130.3.1	2
PsWRKY87	rna-XM_051041724.1	Chr7	Solyc02g080890.3.1	2
PsWRKY89	rna-XM_051038196.1	Chr7	Solyc03g116890.3.1	3
PsWRKY79	rna-XM_051041213.1	Chr7	Solyc04g051540.3.1	4
PsWRKY80	rna-XM_051044614.1	Chr7	Solyc04g051690.3.1	4
PsWRKY84	rna-XM_051043297.1	Chr7	Solyc05g012770.3.1	5
PsWRKY77	rna-XM_051044400.1	Chr7	Solyc08g081610.3.1	8
PsWRKY76	rna-XM_051045669.1	Chr7	Solyc08g082110.3.1	8
PsWRKY76	rna-XM_051045669.1	Chr7	Solyc08g008280.3.1	8
PsWRKY88	rna-XM_051045092.1	Chr7	Solyc09g014990.3.1	9

## Sheet:  Pisum sativum-Cicer arietinum
Table S6 One-to-one orthologous relationships between Pisum sativum and Cicer arietinum
PsWRKY Gene Name	PsWRKY Gene ID	Chromosome Position	SbWRKY Gene ID	Chromosome Position
PsWRKY1	rna-XM_051046937.1	Chr1	rna-XM_004488125.3	1
PsWRKY7	rna-XM_051020887.1	Chr1	rna-XM_004485871.3	1
PsWRKY6	rna-XM_051018730.1	Chr1	rna-XM_004486120.3	1
PsWRKY3	rna-XM_051016049.1	Chr1	rna-XM_004486451.3	1
PsWRKY2	rna-XM_051015585.1	Chr1	rna-XM_012714068.2	1
PsWRKY2	rna-XM_051015585.1	Chr1	rna-XM_004495837.3	4
PsWRKY7	rna-XM_051020887.1	Chr1	rna-XM_004504225.3	6
PsWRKY6	rna-XM_051018730.1	Chr1	rna-XM_004507613.3	7
PsWRKY2	rna-XM_051015585.1	Chr1	rna-XM_012717872.2	7
PsWRKY14	rna-XM_051048858.1	Chr2	rna-XM_027332214.1	2
PsWRKY12	rna-XM_051048682.1	Chr2	rna-XM_004490624.3	2
PsWRKY10	rna-XM_051047870.1	Chr2	rna-XM_004491272.3	2
PsWRKY9	rna-XM_051047690.1	Chr2	rna-XM_004491417.3	2
PsWRKY8	rna-XM_051047543.1	Chr2	rna-XM_004491531.3	2
PsWRKY17	rna-XM_051049911.1	Chr2	rna-XM_004490091.3	2
PsWRKY11	rna-XM_051052608.1	Chr2	rna-XM_004492462.3	3
PsWRKY12	rna-XM_051048682.1	Chr2	rna-XM_004500270.3	5
PsWRKY11	rna-XM_051052608.1	Chr2	rna-XM_004500270.3	5
PsWRKY9	rna-XM_051047690.1	Chr2	rna-XM_004506619.3	6
PsWRKY18	rna-XM_051050848.1	Chr2	rna-XM_004509051.3	7
PsWRKY31	rna-XM_051059116.1	Chr3	rna-XM_004489103.3	2
PsWRKY28	rna-XM_051056550.1	Chr3	rna-XM_004490624.3	2
PsWRKY32	rna-XM_051057951.1	Chr3	rna-XM_004491801.3	3
PsWRKY28	rna-XM_051056550.1	Chr3	rna-XM_004492462.3	3
PsWRKY26	rna-XM_051056442.1	Chr3	rna-XM_004492510.3	3
PsWRKY25	rna-XM_051056112.1	Chr3	rna-XM_004492741.3	3
PsWRKY24	rna-XM_051058442.1	Chr3	rna-XM_004492748.3	3
PsWRKY23	rna-XM_051056052.1	Chr3	rna-XM_027332414.1	3
PsWRKY21	rna-XM_051061563.1	Chr3	rna-XM_004494371.3	3
PsWRKY20	rna-XM_051061555.1	Chr3	rna-XM_027332323.1	3
PsWRKY19	rna-XM_051061505.1	Chr3	rna-XM_004494419.3	3
PsWRKY22	rna-XM_051054716.1	Chr3	rna-XM_004493876.3	3
PsWRKY20	rna-XM_051061555.1	Chr3	rna-XM_004495837.3	4
PsWRKY28	rna-XM_051056550.1	Chr3	rna-XM_004500270.3	5
PsWRKY28	rna-XM_051056550.1	Chr3	rna-XM_004506770.3	6
PsWRKY26	rna-XM_051056442.1	Chr3	rna-XM_012718538.2	7
PsWRKY35	rna-XM_051065086.1	Chr4	rna-XM_004487966.3	1
PsWRKY36	rna-XM_051065271.1	Chr4	rna-XM_004488125.3	1
PsWRKY33	rna-XM_051064770.1	Chr4	rna-XM_004486120.3	1
PsWRKY42	rna-XM_051017550.1	Chr4	rna-XM_004492741.3	3
PsWRKY36	rna-XM_051065271.1	Chr4	rna-XM_004494419.3	3
PsWRKY43	rna-XM_051017611.1	Chr4	rna-XM_004502555.3	5
PsWRKY42	rna-XM_051017550.1	Chr4	rna-XM_012716684.2	6
PsWRKY43	rna-XM_051017611.1	Chr4	rna-NM_001309674.1	6
PsWRKY33	rna-XM_051064770.1	Chr4	rna-XM_004507613.3	7
PsWRKY34	rna-XM_051064882.1	Chr4	rna-XM_004507678.3	7
PsWRKY35	rna-XM_051065086.1	Chr4	rna-XM_004507857.3	7
PsWRKY37	rna-XM_051014289.1	Chr4	rna-XM_012717872.2	7
PsWRKY40	rna-XM_051015055.1	Chr4	rna-XM_027336449.1	7
PsWRKY41	rna-XM_051015735.1	Chr4	rna-XM_004509051.3	7
PsWRKY42	rna-XM_051017550.1	Chr4	rna-XM_004510634.3	7
PsWRKY43	rna-XM_051017611.1	Chr4	rna-XM_004510634.3	7
PsWRKY58	rna-XM_051023285.1	Chr5	rna-XM_004489016.3	1
PsWRKY64	rna-XM_051028558.1	Chr5	rna-XM_004486555.3	1
PsWRKY62	rna-XM_051027511.1	Chr5	rna-XM_012717212.2	1
PsWRKY61	rna-XM_051027305.1	Chr5	rna-XM_004487525.3	1
PsWRKY46	rna-XM_051028712.1	Chr5	rna-XM_004486555.3	1
PsWRKY53	rna-XM_051025304.1	Chr5	rna-XM_004491417.3	2
PsWRKY52	rna-XM_051024911.1	Chr5	rna-XM_004490624.3	2
PsWRKY52	rna-XM_051024911.1	Chr5	rna-XM_004492462.3	3
PsWRKY45	rna-XM_051025874.1	Chr5	rna-XM_004498509.3	4
PsWRKY47	rna-XM_051028814.1	Chr5	rna-XM_004498790.3	4
PsWRKY45	rna-XM_051025874.1	Chr5	rna-XM_004501178.3	5
PsWRKY46	rna-XM_051028712.1	Chr5	rna-XM_004501324.3	5
PsWRKY47	rna-XM_051028814.1	Chr5	rna-XM_004501388.3	5
PsWRKY56	rna-XM_051026759.1	Chr5	rna-XM_012715582.1	5
PsWRKY51	rna-XM_051022468.1	Chr5	rna-XM_004502555.3	5
PsWRKY49	rna-XM_051020757.1	Chr5	rna-XM_004502816.3	5
PsWRKY48	rna-XM_051020736.1	Chr5	rna-XM_004502820.2	5
PsWRKY52	rna-XM_051024911.1	Chr5	rna-XM_004500270.3	5
PsWRKY62	rna-XM_051027511.1	Chr5	rna-XM_004506200.3	6
PsWRKY48	rna-XM_051020736.1	Chr5	rna-XM_004503944.3	6
PsWRKY49	rna-XM_051020757.1	Chr5	rna-XM_012716776.2	6
PsWRKY53	rna-XM_051025304.1	Chr5	rna-XM_004506619.3	6
PsWRKY64	rna-XM_051028558.1	Chr5	rna-XM_004507020.3	6
PsWRKY51	rna-XM_051022468.1	Chr5	rna-XM_004510634.3	7
PsWRKY73	rna-XM_051032045.1	Chr6	rna-XM_012714068.2	1
PsWRKY73	rna-XM_051032045.1	Chr6	rna-XM_027332323.1	3
PsWRKY73	rna-XM_051032045.1	Chr6	rna-XM_004495837.3	4
PsWRKY72	rna-XM_051032125.1	Chr6	rna-XM_004495076.3	4
PsWRKY67	rna-XM_051029521.1	Chr6	rna-XM_004498757.3	4
PsWRKY65	rna-XM_051030548.1	Chr6	rna-XM_004498790.3	4
PsWRKY71	rna-XM_051032247.1	Chr6	rna-XM_012714449.2	4
PsWRKY65	rna-XM_051030548.1	Chr6	rna-XM_004501388.3	5
PsWRKY67	rna-XM_051029521.1	Chr6	rna-XM_004501324.3	5
PsWRKY70	rna-XM_051030179.1	Chr6	rna-XM_004501178.3	5
PsWRKY89	rna-XM_051038196.1	Chr7	rna-XM_004486555.3	1
PsWRKY87	rna-XM_051041724.1	Chr7	rna-XM_012717212.2	1
PsWRKY88	rna-XM_051045092.1	Chr7	rna-XM_004492462.3	3
PsWRKY77	rna-XM_051044400.1	Chr7	rna-XM_004492741.3	3
PsWRKY84	rna-XM_051043297.1	Chr7	rna-XM_004491801.3	3
PsWRKY77	rna-XM_051044400.1	Chr7	rna-XM_004496460.3	4
PsWRKY89	rna-XM_051038196.1	Chr7	rna-XM_004498757.3	4
PsWRKY80	rna-XM_051044614.1	Chr7	rna-XM_004502816.3	5
PsWRKY79	rna-XM_051041213.1	Chr7	rna-XM_004502820.2	5
PsWRKY89	rna-XM_051038196.1	Chr7	rna-XM_004501324.3	5
PsWRKY76	rna-XM_051045669.1	Chr7	rna-NM_001309674.1	6
PsWRKY77	rna-XM_051044400.1	Chr7	rna-XM_012716684.2	6
PsWRKY79	rna-XM_051041213.1	Chr7	rna-XM_004503944.3	6
PsWRKY80	rna-XM_051044614.1	Chr7	rna-XM_012716776.2	6
PsWRKY81	rna-XM_051043699.1	Chr7	rna-XM_004504225.3	6
PsWRKY82	rna-XM_051038087.1	Chr7	rna-XM_004504650.3	6
PsWRKY83	rna-XM_051040730.1	Chr7	rna-XM_004504681.3	6
PsWRKY88	rna-XM_051045092.1	Chr7	rna-XM_004506770.3	6
PsWRKY89	rna-XM_051038196.1	Chr7	rna-XM_004507020.3	6
PsWRKY87	rna-XM_051041724.1	Chr7	rna-XM_004506200.3	6
