# Supplementary material for: Genome-wide identification, structural characterization and gene expression analysis of the WRKY transcription factor family in pea (Pisum sativum L.)
Source: BMC Plant Biol. 2024 Feb 16;24:113. doi: 10.1186/s12870-024-04774-6 (PMC10870581; doi:10.1186/s12870-024-04774-6)
Supplement: Supplementary file 8 — Supplementary Material 8 [file 12870_2024_4774_MOESM8_ESM.xlsx]

## Sheet: Sheet1
Table S8 Analysis and distribution of conserved motifs in WRKY proteins of seven species
Motif	Width	Best possible match
1	21	ILDDGYRWRKYGQKVIKGNPY
2	15	DPSMVITTYEGEHNH
3	11	PRSYYRCTHAK
4	11	CPVRKQVERCD
5	21	KKGEKKMREPRFVFQTRSEVD
6	23	QQSIVVDKPADDGYNWRKYGQKQ
7	21	DGQITEIIYKGTHNHPKPQPN
8	21	KGSENPRSYYKCTHPNCPVKK
9	29	LPPAAMAMASTTSAAASMLLSGSMTSADG
10	29	DLVEQMAAAITKDPNFTAALAAAISSIIG
Table S8 Analysis and distribution of conserved motifs in WRKY proteins of pea and chickpea
Motif	Width	Best possible match
1	24	YRWRKYGQKVVKGNPYPRSYYRCT
2	29	PGCPVRKQVZRSSEDPTIVITTYEGEHNH
3	15	RVAVQTRSEVDILDD
4	35	YNWRKYGQKQVKGSEFPRSYYKCTHPNCPVKKKVE
5	29	RSHDGHITEIVYKGTHNHPKPQPTRRNSS
6	29	LVEAAAAAJTKDPNFTAALAAAISSIIGG
7	37	KEELKTLZAELERVKEENKKLREMLEEVKEBYNTLQM
8	41	YLTIPPGLSPTNLLDSPVLLSSSSVAPSPTTGSFPTVTLDL
9	21	LPPAATAMASTTSAAASMLLS
10	25	RKNRVKRTVRVPAISSKVADIPPDE
