# Supplementary material for: Genome-wide identification, structural characterization and gene expression analysis of the WRKY transcription factor family in pea (Pisum sativum L.)
Source: BMC Plant Biol. 2024 Feb 16;24:113. doi: 10.1186/s12870-024-04774-6 (PMC10870581; doi:10.1186/s12870-024-04774-6)
Supplement: Supplementary file 9 — Supplementary Material 9 [file 12870_2024_4774_MOESM9_ESM.xlsx]

## Sheet: primer 14
Table S9 Primer sequences for qPCR
Gene name	Primer F	Primer R
PsWRKY6	GGCGAAGGGGAATCCACA	GCGGGTGGAAGAGGATGA
PsWRKY8	ACAGCAGTGGATGGCACTC	TCCTTTGGAACTGCTGCATCT
PsWRKY16	CGAGGTCGCCTTGCATCA	GTAGTCGGCGATGGCTCC
PsWRKY18	CTCGTCGAATGCTCTCGTGA	GGAGGGGATTGGACCTGC
PsWRKY19	TGGGATTCTCGCCACGAA	TGGTTCTGGTTCTGTTGGCT
PsWRKY20	TCCGCACTCTGACCTCCA	TTGTGGCGAACCGATGCT
PsWRKY33	AGCCCTGAGATCATTGTGGA	TGTTTGGCTGGTGTTGGGA
PsWRKY35	AGCCCATGAAGCCCAAGC	AGCAACCCTTGTGAGCCC
PsWRKY42	TTACCGTTGCACCACCCC	CTAGGTGGGTGTGGTCGC
PsWRKY43	ACGGTCACTGCGGAAGAC	GCCTCTTCCTCTTCGGCC
PsWRKY47	ACCAGTGGCCTTTGGAGC	CGGCTTCCACTTCCTCCA
PsWRKY51	TCACGAGAGCCCCTGTACT	TGCTGCTGCAGTTGCCAT
PsWRKY77	TCTTCGTCGTCACTTGCGA	AATTCTCCGGCGTGGCAA
PsWRKY89	TGCTCCAAGTTGCCCTGT	CTAAGGCTCGCGCTACGG
PsACTIN	CACAATTGGCGCTGAAAGAT	TAATTGAGTTAAATGTCGTCTCATGGAT
